# Supplementary material for: Evolutionary Landscape of Tea Circular RNAs and Its Contribution to Chilling Tolerance of Tea Plant
Source: Int J Mol Sci. 2023 Jan 12;24(2):1478. doi: 10.3390/ijms24021478 (PMC9861842; doi:10.3390/ijms24021478)
Supplement: Supplementary file 1 [file ijms-24-01478-s001.zip]

Archive with 2 entries (2 files):
- Supplementary Figure_proofed.pdf
- Supplementary Table_proofed.xlsx
