# Supplementary material for: Evolutionary Landscape of Tea Circular RNAs and Its Contribution to Chilling Tolerance of Tea Plant
Source: Int J Mol Sci. 2023 Jan 12;24(2):1478. doi: 10.3390/ijms24021478 (PMC9861842; doi:10.3390/ijms24021478)
Supplement: Supplementary file 1 [file ijms-24-01478-s001.zip › Supplementary Table_proofed.xlsx]

## Sheet: Table S1
Supplementalry Table S1. CircRNA-seq statistics of tea plant under chilling treatments.
Sample	Raw Reads Count (Million)	Clean Reads Count (Million)	Total Clean Bases(Gb)	Q30(%)	Clean Reads Ratio(%)
CK-1	117.54	101.25	10.12	97.92	86.14
CK-2	119.18	101.17	10.12	97.94	84.89
CK-3	117.54	101.91	10.19	98.16	86.7
C6-1	115.91	101.79	10.18	98.01	87.82
C6-2	115.91	101.81	10.18	98.22	87.84
C6-3	117.54	101.38	10.14	97.97	86.25
C12-1	115.91	101.51	10.15	98.09	87.57
C12-2	117.55	101.91	10.2	97.91	86.67
C12-3	117.56	101.84	10.18	98.03	86.63
C24-1	115.92	100.85	10.08	98.03	86.99
C24-2	115.92	101.45	10.14	97.81	87.51
C24-3	115.91	101.33	10.13	97.79	87.42
C7d-1	117.54	101.73	10.17	97.98	86.54
C7d-2	115.91	100.95	10.1	97.97	87.1
C7d-3	117.56	101.07	10.11	97.94	85.97
Average	116.846	101.491	10.1486	97.9879	86.8621
Total	1753.4	1521.95	152.19	-	-

## Sheet: Table S2
Supplementary Table S2. Shared circRNAs identified in tea plant by the two state-of-the-art tools CIRIquant and Find_circ.
CircRNA Name	Chromosome	CircRNAs ID	Start	End	Type	Length	BSJ reads	Host gene ID
CSS-circ0001	Chr6	Chr6:76952751|76953216	76952751	76953216	exon	465	179	CSS0042253
CSS-circ0002	Chr6	Chr6:177099468|177101926	177099468	177101926	exon	2458	69	CSS0029020
CSS-circ0003	Chr14	Chr14:55002053|55002532	55002053	55002532	exon	479	68	CSS0044378
CSS-circ0004	Chr9	Chr9:15894296|15894603	15894296	15894603	exon	307	53	CSS0035785
CSS-circ0005	Chr12	Chr12:24152694|24159248	24152694	24159248	exon	6554	52	CSS0027933
CSS-circ0006	Chr11	Chr11:56252743|56254836	56252743	56254836	exon	2093	45	CSS0023686
CSS-circ0007	Chr2	Chr2:156478240|156482859	156478240	156482859	exon	4619	40	CSS0047494
CSS-circ0008	Chr6	Chr6:146828473|146832248	146828473	146832248	exon	3775	40	CSS0022582	CSS0002863	CSS0013024
CSS-circ0009	Chr1	Chr1:17839650|17842936	17839650	17842936	exon	3286	38	CSS0015621
CSS-circ0010	Chr2	Chr2:93748055|93749691	93748055	93749691	exon	1636	37	CSS0020803
CSS-circ0011	Chr3	Chr3:1161273|1161717	1161273	1161717	exon	444	35	CSS0034985
CSS-circ0012	Chr4	Chr4:163146945|163148329	163146945	163148329	exon	1384	33	CSS0021646
CSS-circ0013	Chr1	Chr1:98825105|98828646	98825105	98828646	exon	3541	32	CSS0028730
CSS-circ0014	Chr2	Chr2:159449615|159450125	159449615	159450125	exon	510	32	CSS0033223
CSS-circ0015	Chr12	Chr12:138877560|138879170	138877560	138879170	exon	1610	30	CSS0044555
CSS-circ0016	Chr12	Chr12:131279012|131279166	131279012	131279166	intron	154	29	CSS0019935
CSS-circ0017	Chr14	Chr14:11055864|11056530	11055864	11056530	exon	666	28	CSS0040015
CSS-circ0018	Chr14	Chr14:11520354|11521028	11520354	11521028	exon	674	25	CSS0009807
CSS-circ0019	Chr2	Chr2:139837684|139838450	139837684	139838450	exon	766	24	CSS0007704
CSS-circ0020	Chr10	Chr10:88716572|88719165	88716572	88719165	intron	2593	23	CSS0019460
CSS-circ0021	Chr5	Chr5:14958330|14960506	14958330	14960506	exon	2176	23	CSS0029268	CSS0045242
CSS-circ0022	Chr6	Chr6:4453302|4453984	4453302	4453984	exon	682	23	CSS0017617
CSS-circ0023	Chr14	Chr14:17231886|17232751	17231886	17232751	exon	865	22	CSS0040195
CSS-circ0024	Chr14	Chr14:19381407|19382618	19381407	19382618	exon	1211	22	CSS0018670
CSS-circ0025	Chr11	Chr11:116322866|116323430	116322866	116323430	intron	564	21	CSS0032972
CSS-circ0026	Chr2	Chr2:83516372|83517375	83516372	83517375	exon	1003	21	CSS0027822
CSS-circ0027	Contig969	Contig969:99089|99920	99089	99920	intron	831	21	CSS0003023
CSS-circ0028	Chr1	Chr1:4375902|4377184	4375902	4377184	exon	1282	20	CSS0028465
CSS-circ0029	Chr11	Chr11:121396543|121397446	121396543	121397446	exon	903	20	CSS0033947
CSS-circ0030	Chr1	Chr1:88891571|88894551	88891571	88894551	exon	2980	19	CSS0006931
CSS-circ0031	Chr15	Chr15:747171|748338	747171	748338	intron	1167	19	CSS0020817
CSS-circ0032	Chr15	Chr15:113428011|113428826	113428011	113428826	exon	815	19	CSS0005708
CSS-circ0033	Chr2	Chr2:93141917|93142874	93141917	93142874	exon	957	18	CSS0041106
CSS-circ0034	Chr5	Chr5:80870904|80871282	80870904	80871282	exon	378	18	CSS0049956
CSS-circ0035	Chr1	Chr1:1489670|1490577	1489670	1490577	intron	907	17	CSS0033558
CSS-circ0036	Chr1	Chr1:176093658|176099830	176093658	176099830	intron	6172	17	CSS0030881
CSS-circ0037	Chr3	Chr3:2353400|2355876	2353400	2355876	exon	2476	17	CSS0041068
CSS-circ0038	Contig874	Contig874:366134|367042	366134	367042	intron	908	16	CSS0009185
CSS-circ0039	Chr3	Chr3:55605904|55606455	55605904	55606455	exon	551	15	CSS0017820
CSS-circ0040	Chr9	Chr9:7704508|7705573	7704508	7705573	exon	1065	15	CSS0011010
CSS-circ0041	Chr2	Chr2:107968627|107971515	107968627	107971515	exon	2888	14	CSS0042945
CSS-circ0042	Chr2	Chr2:44932963|44939840	44932963	44939840	exon	6877	14	CSS0040106
CSS-circ0043	Chr3	Chr3:25126644|25129613	25126644	25129613	exon	2969	14	CSS0028039
CSS-circ0044	Chr5	Chr5:71231456|71232530	71231456	71232530	exon	1074	14	CSS0032464
CSS-circ0045	Chr5	Chr5:132214977|132215465	132214977	132215465	exon	488	14	CSS0039550
CSS-circ0046	Contig119	Contig119:207240|208046	207240	208046	exon	806	14	CSS0021256
CSS-circ0047	Contig40	Contig40:229969|232414	229969	232414	intron	2445	14	CSS0036043
CSS-circ0048	Chr10	Chr10:68682166|68682646	68682166	68682646	exon	480	13	CSS0048906
CSS-circ0049	Chr12	Chr12:22698401|22698859	22698401	22698859	exon	458	13	CSS0031782
CSS-circ0050	Chr14	Chr14:2028391|2035772	2028391	2035772	antisense	7381	13	CSS0029940
CSS-circ0051	Chr1	Chr1:1860787|1861161	1860787	1861161	exon	374	13	CSS0043769
CSS-circ0052	Chr7	Chr7:145017149|145019869	145017149	145019869	antisense	2720	13	CSS0046513
CSS-circ0053	Chr7	Chr7:174890899|174891874	174890899	174891874	exon	975	13	CSS0034081
CSS-circ0054	Chr3	Chr3:81223074|81223955	81223074	81223955	exon	881	13	CSS0010917
CSS-circ0055	Contig331	Contig331:225916|227751	225916	227751	intron	1835	13	CSS0045500
CSS-circ0056	Chr1	Chr1:3744237|3745689	3744237	3745689	exon	1452	12	CSS0035731
CSS-circ0057	Chr12	Chr12:104386006|104386534	104386006	104386534	exon	528	12	CSS0005250
CSS-circ0058	Chr13	Chr13:54984166|54987131	54984166	54987131	exon	2965	12	CSS0045282
CSS-circ0059	Chr4	Chr4:117638541|117639010	117638541	117639010	exon	469	12	CSS0033368
CSS-circ0060	Chr6	Chr6:56850452|56853132	56850452	56853132	exon	2680	12	CSS0049656
CSS-circ0061	Chr7	Chr7:15585093|15587693	15585093	15587693	exon	2600	12	CSS0000247
CSS-circ0062	Chr7	Chr7:69906596|69906888	69906596	69906888	exon	292	12	CSS0049865
CSS-circ0063	Chr1	Chr1:164169001|164170361	164169001	164170361	exon	1360	11	CSS0012423
CSS-circ0064	Chr13	Chr13:36608143|36611962	36608143	36611962	exon	3819	11	CSS0025536
CSS-circ0065	Chr13	Chr13:46594384|46602482	46594384	46602482	exon	8098	11	CSS0031411
CSS-circ0066	Chr15	Chr15:58135976|58137767	58135976	58137767	intron	1791	11	CSS0013940
CSS-circ0067	Chr1	Chr1:170791323|170793000	170791323	170793000	exon	1677	11	CSS0042556
CSS-circ0068	Chr3	Chr3:1116418|1116957	1116418	1116957	exon	539	11	CSS0028073
CSS-circ0069	Chr4	Chr4:108429912|108430389	108429912	108430389	exon	477	11	CSS0032409
CSS-circ0070	Chr8	Chr8:132793593|132794411	132793593	132794411	exon	818	11	CSS0043001
CSS-circ0071	Chr9	Chr9:161985502|161988498	161985502	161988498	exon	2996	11	CSS0022553
CSS-circ0072	Chr12	Chr12:22698401|22703892	22698401	22703892	exon	5491	10	CSS0031782
CSS-circ0073	Chr13	Chr13:89002754|89009684	89002754	89009684	exon	6930	10	CSS0037859
CSS-circ0074	Chr13	Chr13:95662541|95663095	95662541	95663095	exon	554	10	CSS0017477
CSS-circ0075	Chr13	Chr13:107925504|107928047	107925504	107928047	exon	2543	10	CSS0042044
CSS-circ0076	Chr4	Chr4:156630540|156631003	156630540	156631003	exon	463	10	CSS0047004
CSS-circ0077	Chr6	Chr6:4346018|4346869	4346018	4346869	exon	851	10	CSS0050406
CSS-circ0078	Chr7	Chr7:184730827|184731950	184730827	184731950	exon	1123	10	CSS0011113
CSS-circ0079	Chr7	Chr7:30768978|30770391	30768978	30770391	exon	1413	10	CSS0024277
CSS-circ0080	Chr7	Chr7:30776245|30778454	30776245	30778454	exon	2209	10	CSS0024277
CSS-circ0081	Chr2	Chr2:93176162|93183209	93176162	93183209	exon	7047	10	CSS0007976
CSS-circ0082	Contig755	Contig755:97630|98166	97630	98166	intron	536	10	CSS0028633
CSS-circ0083	Contig1045	Contig1045:332387|332658	332387	332658	intron	271	10	CSS0021667
CSS-circ0084	Chr1	Chr1:19741832|19742614	19741832	19742614	intron	782	9	CSS0031267
CSS-circ0085	Chr10	Chr10:148309493|148310551	148309493	148310551	exon	1058	9	CSS0000999
CSS-circ0086	Chr11	Chr11:119585273|119585779	119585273	119585779	exon	506	9	CSS0028494
CSS-circ0087	Chr13	Chr13:52877466|52879574	52877466	52879574	exon	2108	9	CSS0020570
CSS-circ0088	Chr13	Chr13:73550006|73550634	73550006	73550634	exon	628	9	CSS0029473
CSS-circ0089	Chr14	Chr14:42361443|42367124	42361443	42367124	intron	5681	9	CSS0048159	CSS0040587
CSS-circ0090	Chr14	Chr14:56494736|56497989	56494736	56497989	exon	3253	9	CSS0048690
CSS-circ0091	Chr15	Chr15:101691712|101692535	101691712	101692535	exon	823	9	CSS0030629
CSS-circ0092	Chr1	Chr1:80241060|80249637	80241060	80249637	intron	8577	9	CSS0004673
CSS-circ0093	Chr11	Chr11:111808919|111813728	111808919	111813728	exon	4809	9	CSS0008338
CSS-circ0094	Chr14	Chr14:37717632|37720543	37717632	37720543	exon	2911	9	CSS0002187
CSS-circ0095	Chr13	Chr13:110527295|110527708	110527295	110527708	exon	413	9	CSS0026275
CSS-circ0096	Chr2	Chr2:68698430|68699833	68698430	68699833	exon	1403	9	CSS0030961
CSS-circ0097	Chr4	Chr4:6322481|6323881	6322481	6323881	intron	1400	9	CSS0023509
CSS-circ0098	Chr6	Chr6:154309621|154309954	154309621	154309954	exon	333	9	CSS0008969
CSS-circ0099	Chr8	Chr8:37984311|37992162	37984311	37992162	intron	7851	9	CSS0049368
CSS-circ0100	Chr8	Chr8:88325592|88326131	88325592	88326131	exon	539	9	CSS0033738
CSS-circ0101	Chr10	Chr10:30448313|30449515	30448313	30449515	exon	1202	8	CSS0044860
CSS-circ0102	Chr10	Chr10:67418391|67418995	67418391	67418995	exon	604	8	CSS0047763
CSS-circ0103	Chr11	Chr11:7330054|7330545	7330054	7330545	exon	491	8	CSS0026770
CSS-circ0104	Chr11	Chr11:66108698|66109207	66108698	66109207	exon	509	8	CSS0033329
CSS-circ0105	Chr13	Chr13:42017251|42017913	42017251	42017913	exon	662	8	CSS0040284
CSS-circ0106	Chr13	Chr13:95063394|95065002	95063394	95065002	exon	1608	8	CSS0001611
CSS-circ0107	Chr14	Chr14:10805609|10810460	10805609	10810460	exon	4851	8	CSS0045297
CSS-circ0108	Chr15	Chr15:11528857|11529227	11528857	11529227	exon	370	8	CSS0034534
CSS-circ0109	Chr1	Chr1:182794221|182794790	182794221	182794790	exon	569	8	CSS0024844
CSS-circ0110	Chr14	Chr14:47328580|47328918	47328580	47328918	exon	338	8	CSS0010154
CSS-circ0111	Chr15	Chr15:97124693|97125148	97124693	97125148	exon	455	8	CSS0013666
CSS-circ0112	Chr1	Chr1:119130396|119131197	119130396	119131197	exon	801	8	CSS0041140
CSS-circ0113	Chr10	Chr10:58674002|58674295	58674002	58674295	exon	293	8	CSS0031981
CSS-circ0114	Chr11	Chr11:38785851|38786692	38785851	38786692	exon	841	8	CSS0002201
CSS-circ0115	Chr2	Chr2:6360254|6362325	6360254	6362325	exon	2071	8	CSS0037258
CSS-circ0116	Chr2	Chr2:157421678|157422276	157421678	157422276	exon	598	8	CSS0048531
CSS-circ0117	Chr3	Chr3:128488409|128488646	128488409	128488646	intron	237	8	CSS0018905
CSS-circ0118	Chr3	Chr3:133214474|133214720	133214474	133214720	exon	246	8	CSS0041666
CSS-circ0119	Chr4	Chr4:177998691|177999088	177998691	177999088	exon	397	8	CSS0014740
CSS-circ0120	Chr6	Chr6:132070870|132071907	132070870	132071907	exon	1037	8	CSS0012422
CSS-circ0121	Chr6	Chr6:172205960|172206380	172205960	172206380	exon	420	8	CSS0007259
CSS-circ0122	Chr7	Chr7:71702017|71703059	71702017	71703059	exon	1042	8	CSS0018612
CSS-circ0123	Chr7	Chr7:73073330|73074318	73073330	73074318	exon	988	8	CSS0002176
CSS-circ0124	Chr7	Chr7:145319534|145320099	145319534	145320099	exon	565	8	CSS0009188
CSS-circ0125	Chr2	Chr2:4583715|4589374	4583715	4589374	exon	5659	8	CSS0029670
CSS-circ0126	Chr4	Chr4:44883190|44885260	44883190	44885260	exon	2070	8	CSS0020576
CSS-circ0127	Chr6	Chr6:78386892|78388325	78386892	78388325	exon	1433	8	CSS0035088
CSS-circ0128	Chr6	Chr6:88976631|88983924	88976631	88983924	exon	7293	8	CSS0020518
CSS-circ0129	Chr7	Chr7:139627737|139628157	139627737	139628157	intron	420	8	CSS0023927
CSS-circ0130	Chr3	Chr3:25145594|25149490	25145594	25149490	exon	3896	8	CSS0028039
CSS-circ0131	Chr4	Chr4:28583147|28586457	28583147	28586457	exon	3310	8	CSS0032958
CSS-circ0132	Chr9	Chr9:14043481|14044012	14043481	14044012	exon	531	8	CSS0039026
CSS-circ0133	Chr1	Chr1:63820152|63822178	63820152	63822178	exon	2026	7	CSS0019630
CSS-circ0134	Chr1	Chr1:177294398|177295533	177294398	177295533	exon	1135	7	CSS0047474
CSS-circ0135	Chr1	Chr1:180762669|180767705	180762669	180767705	exon	5036	7	CSS0037118
CSS-circ0136	Chr10	Chr10:71069354|71069719	71069354	71069719	intron	365	7	CSS0033596
CSS-circ0137	Chr10	Chr10:89694868|89698291	89694868	89698291	intron	3423	7	CSS0030357	CSS0006664
CSS-circ0138	Chr11	Chr11:82163723|82165704	82163723	82165704	exon	1981	7	CSS0037540
CSS-circ0139	Chr11	Chr11:121352380|121353540	121352380	121353540	intron	1160	7	CSS0033947
CSS-circ0140	Chr12	Chr12:3207315|3207546	3207315	3207546	exon	231	7	CSS0011262
CSS-circ0141	Chr13	Chr13:61242507|61242917	61242507	61242917	exon	410	7	CSS0045405
CSS-circ0142	Chr13	Chr13:64551052|64555648	64551052	64555648	exon	4596	7	CSS0029222
CSS-circ0143	Chr2	Chr2:107126931|107131719	107126931	107131719	exon	4788	7	CSS0014218
CSS-circ0144	Chr13	Chr13:132770614|132774052	132770614	132774052	exon	3438	7	CSS0021466
CSS-circ0145	Chr11	Chr11:96889971|96890451	96889971	96890451	exon	480	7	CSS0026907
CSS-circ0146	Chr1	Chr1:176098783|176099830	176098783	176099830	intron	1047	7	CSS0030881
CSS-circ0147	Chr14	Chr14:11075222|11078930	11075222	11078930	exon	3708	7	CSS0040015
CSS-circ0148	Chr1	Chr1:105982927|105983151	105982927	105983151	exon	224	7	CSS0032097
CSS-circ0149	Chr1	Chr1:62314573|62316984	62314573	62316984	intron	2411	7	CSS0042388
CSS-circ0150	Chr10	Chr10:97995256|97996316	97995256	97996316	exon	1060	7	CSS0013673
CSS-circ0151	Chr14	Chr14:78733401|78734892	78733401	78734892	exon	1491	7	CSS0035797
CSS-circ0152	Chr11	Chr11:121978710|121984379	121978710	121984379	exon	5669	7	CSS0039902
CSS-circ0153	Chr2	Chr2:171192644|171193279	171192644	171193279	exon	635	7	CSS0021374
CSS-circ0154	Chr3	Chr3:122246726|122249977	122246726	122249977	exon	3251	7	CSS0030964
CSS-circ0155	Chr5	Chr5:1253429|1253923	1253429	1253923	exon	494	7	CSS0032343
CSS-circ0156	Chr6	Chr6:52554592|52555466	52554592	52555466	exon	874	7	CSS0046369
CSS-circ0157	Chr7	Chr7:21127845|21128339	21127845	21128339	exon	494	7	CSS0033310
CSS-circ0158	Chr2	Chr2:84104572|84105093	84104572	84105093	exon	521	7	CSS0028032
CSS-circ0159	Chr6	Chr6:106489434|106491487	106489434	106491487	exon	2053	7	CSS0044636
CSS-circ0160	Chr2	Chr2:1762390|1762980	1762390	1762980	exon	590	7	CSS0017476
CSS-circ0161	Chr3	Chr3:181755866|181758182	181755866	181758182	exon	2316	7	CSS0028718
CSS-circ0162	Chr4	Chr4:88783182|88784541	88783182	88784541	intron	1359	7	CSS0009482
CSS-circ0163	Chr7	Chr7:144508844|144509122	144508844	144509122	exon	278	7	CSS0044696
CSS-circ0164	Chr6	Chr6:172571045|172572157	172571045	172572157	exon	1112	7	CSS0004363
CSS-circ0165	Contig638	Contig638:710961|714512	710961	714512	intron	3551	7	CSS0039910
CSS-circ0166	Chr9	Chr9:120396299|120396690	120396299	120396690	intron	391	7	CSS0010539
CSS-circ0167	Chr9	Chr9:162001278|162002030	162001278	162002030	exon	752	7	CSS0022553
CSS-circ0168	Contig1125	Contig1125:457706|461605	457706	461605	intron	3899	7	CSS0034707
CSS-circ0169	Contig627	Contig627:618067|618941	618067	618941	intron	874	7	CSS0038520
CSS-circ0170	Chr9	Chr9:5266519|5267143	5266519	5267143	exon	624	7	CSS0000431
CSS-circ0171	Contig1100	Contig1100:181491|186129	181491	186129	intron	4638	7	CSS0012633
CSS-circ0172	Contig171	Contig171:167005|167361	167005	167361	intron	356	7	CSS0000182
CSS-circ0173	Contig989	Contig989:164131|170243	164131	170243	intron	6112	7	CSS0005242
CSS-circ0174	Chr8	Chr8:75641324|75643194	75641324	75643194	exon	1870	7	CSS0037095
CSS-circ0175	Contig370	Contig370:222690|224763	222690	224763	exon	2073	7	CSS0013986
CSS-circ0176	Contig1022	Contig1022:5691|6490	5691	6490	intron	799	7	CSS0032512
CSS-circ0177	Chr1	Chr1:19742039|19742614	19742039	19742614	intron	575	6	CSS0031267
CSS-circ0178	Chr1	Chr1:49533910|49534464	49533910	49534464	exon	554	6	CSS0031284
CSS-circ0179	Chr10	Chr10:30441620|30446538	30441620	30446538	exon	4918	6	CSS0044860
CSS-circ0180	Chr11	Chr11:80724869|80727047	80724869	80727047	exon	2178	6	CSS0012975
CSS-circ0181	Chr11	Chr11:123073010|123073974	123073010	123073974	intron	964	6	CSS0033370
CSS-circ0182	Chr12	Chr12:135326536|135333219	135326536	135333219	exon	6683	6	CSS0035524
CSS-circ0183	Chr12	Chr12:135936696|135937730	135936696	135937730	intron	1034	6	CSS0032615
CSS-circ0184	Chr13	Chr13:105022206|105022987	105022206	105022987	exon	781	6	CSS0046040
CSS-circ0185	Chr13	Chr13:124244914|124247587	124244914	124247587	exon	2673	6	CSS0005930
CSS-circ0186	Chr14	Chr14:5108178|5108857	5108178	5108857	exon	679	6	CSS0011081
CSS-circ0187	Chr14	Chr14:19381379|19382618	19381379	19382618	intron	1239	6	CSS0018670
CSS-circ0188	Chr14	Chr14:88609480|88611084	88609480	88611084	exon	1604	6	CSS0001104
CSS-circ0189	Chr12	Chr12:34264693|34264903	34264693	34264903	exon	210	6	CSS0027223
CSS-circ0190	Chr14	Chr14:9344593|9347866	9344593	9347866	intron	3273	6	CSS0024851
CSS-circ0191	Chr14	Chr14:77584271|77584555	77584271	77584555	exon	284	6	CSS0037724
CSS-circ0192	Chr15	Chr15:55824606|55826422	55824606	55826422	exon	1816	6	CSS0041288
CSS-circ0193	Chr15	Chr15:75495847|75499305	75495847	75499305	exon	3458	6	CSS0045852
CSS-circ0194	Chr15	Chr15:115947095|115948494	115947095	115948494	exon	1399	6	CSS0013925
CSS-circ0195	Chr2	Chr2:107119905|107121209	107119905	107121209	exon	1304	6	CSS0028710
CSS-circ0196	Chr1	Chr1:177686961|177687665	177686961	177687665	exon	704	6	CSS0041774
CSS-circ0197	Chr13	Chr13:74073431|74074613	74073431	74074613	exon	1182	6	CSS0028100
CSS-circ0198	Chr14	Chr14:42362718|42367124	42362718	42367124	intron	4406	6	CSS0040587
CSS-circ0199	Chr15	Chr15:2241320|2248581	2241320	2248581	exon	7261	6	CSS0002363
CSS-circ0200	Chr15	Chr15:101691692|101692535	101691692	101692535	intron	843	6	CSS0030629
CSS-circ0201	Chr10	Chr10:88325474|88326121	88325474	88326121	exon	647	6	CSS0014332
CSS-circ0202	Chr13	Chr13:17822461|17828705	17822461	17828705	exon	6244	6	CSS0019735
CSS-circ0203	Chr13	Chr13:132771325|132775099	132771325	132775099	exon	3774	6	CSS0021466
CSS-circ0204	Chr10	Chr10:45242226|45246188	45242226	45246188	exon	3962	6	CSS0002048
CSS-circ0205	Chr13	Chr13:88994456|88995942	88994456	88995942	intron	1486	6	CSS0030988
CSS-circ0206	Chr1	Chr1:176415572|176416612	176415572	176416612	intron	1040	6	CSS0044384
CSS-circ0207	Chr10	Chr10:137502082|137505010	137502082	137505010	exon	2928	6	CSS0005846
CSS-circ0208	Chr11	Chr11:108050088|108050495	108050088	108050495	exon	407	6	CSS0002841
CSS-circ0209	Chr14	Chr14:115463155|115464697	115463155	115464697	intron	1542	6	CSS0021683
CSS-circ0210	Chr1	Chr1:189205743|189206235	189205743	189206235	exon	492	6	CSS0043743
CSS-circ0211	Chr14	Chr14:13459535|13459825	13459535	13459825	antisense	290	6	CSS0025619
CSS-circ0212	Chr4	Chr4:1244727|1245198	1244727	1245198	exon	471	6	CSS0037547
CSS-circ0213	Chr5	Chr5:190296075|190297460	190296075	190297460	exon	1385	6	CSS0035880
CSS-circ0214	Chr6	Chr6:57811487|57812115	57811487	57812115	exon	628	6	CSS0022552
CSS-circ0215	Chr8	Chr8:113044752|113046683	113044752	113046683	exon	1931	6	CSS0003829
CSS-circ0216	Chr3	Chr3:16607325|16610567	16607325	16610567	exon	3242	6	CSS0040207
CSS-circ0217	Chr4	Chr4:72579048|72579583	72579048	72579583	exon	535	6	CSS0047952
CSS-circ0218	Chr6	Chr6:69431291|69432024	69431291	69432024	exon	733	6	CSS0019715
CSS-circ0219	Chr6	Chr6:78184388|78184897	78184388	78184897	exon	509	6	CSS0029256
CSS-circ0220	Chr3	Chr3:41019414|41022420	41019414	41022420	exon	3006	6	CSS0000492
CSS-circ0221	Chr3	Chr3:80742314|80747864	80742314	80747864	exon	5550	6	CSS0029252
CSS-circ0222	Chr7	Chr7:72877437|72879206	72877437	72879206	exon	1769	6	CSS0025216
CSS-circ0223	Chr7	Chr7:133308710|133309430	133308710	133309430	intron	720	6	CSS0008275
CSS-circ0224	Chr3	Chr3:1161280|1161717	1161280	1161717	exon	437	6	CSS0034985
CSS-circ0225	Chr6	Chr6:79514916|79519051	79514916	79519051	exon	4135	6	CSS0014965
CSS-circ0226	Chr4	Chr4:77423133|77427941	77423133	77427941	exon	4808	6	CSS0013758
CSS-circ0227	Chr2	Chr2:69831115|69831467	69831115	69831467	exon	352	6	CSS0004756
CSS-circ0228	Chr2	Chr2:80448360|80451481	80448360	80451481	exon	3121	6	CSS0008317
CSS-circ0229	Chr4	Chr4:14424747|14426193	14424747	14426193	exon	1446	6	CSS0020238
CSS-circ0230	Chr8	Chr8:66086650|66086955	66086650	66086955	exon	305	6	CSS0016268
CSS-circ0231	Chr8	Chr8:66104030|66108724	66104030	66108724	exon	4694	6	CSS0016268
CSS-circ0232	Chr8	Chr8:86766290|86768167	86766290	86768167	exon	1877	6	CSS0017676
CSS-circ0233	Chr8	Chr8:158443687|158445759	158443687	158445759	exon	2072	6	CSS0013780
CSS-circ0234	Chr9	Chr9:43829788|43832620	43829788	43832620	exon	2832	6	CSS0041272
CSS-circ0235	Chr9	Chr9:75684327|75687865	75684327	75687865	exon	3538	6	CSS0049572
CSS-circ0236	Contig290	Contig290:297362|298476	297362	298476	intron	1114	6	CSS0018446
CSS-circ0237	Chr9	Chr9:416455|416739	416455	416739	exon	284	6	CSS0049825
CSS-circ0238	Chr9	Chr9:37040818|37042109	37040818	37042109	exon	1291	6	CSS0031323
CSS-circ0239	Contig969	Contig969:86820|88093	86820	88093	intron	1273	6	CSS0003023
CSS-circ0240	Chr8	Chr8:162312130|162319101	162312130	162319101	exon	6971	6	CSS0014471
CSS-circ0241	Chr9	Chr9:64104345|64106778	64104345	64106778	exon	2433	6	CSS0042459
CSS-circ0242	Contig1054	Contig1054:694656|695487	694656	695487	intron	831	6	CSS0004278
CSS-circ0243	Contig1283	Contig1283:486513|488245	486513	488245	intron	1732	6	CSS0003227
CSS-circ0244	Contig1264	Contig1264:25092|26618	25092	26618	exon	1526	6	CSS0010554
CSS-circ0245	Contig23	Contig23:440277|441794	440277	441794	intron	1517	6	CSS0046520
CSS-circ0246	Chr8	Chr8:38611652|38612196	38611652	38612196	exon	544	6	CSS0007313
CSS-circ0247	Contig765	Contig765:439560|440156	439560	440156	intron	596	6	CSS0018642
CSS-circ0248	Chr1	Chr1:68553793|68554557	68553793	68554557	exon	764	5	CSS0034181
CSS-circ0249	Chr1	Chr1:113741927|113746596	113741927	113746596	exon	4669	5	CSS0030602
CSS-circ0250	Chr1	Chr1:146326722|146327377	146326722	146327377	exon	655	5	CSS0032369
CSS-circ0251	Chr1	Chr1:189044189|189051430	189044189	189051430	exon	7241	5	CSS0020625
CSS-circ0252	Chr1	Chr1:197729723|197732618	197729723	197732618	exon	2895	5	CSS0014012
CSS-circ0253	Chr10	Chr10:90825980|90826600	90825980	90826600	exon	620	5	CSS0042702
CSS-circ0254	Chr10	Chr10:139360864|139366617	139360864	139366617	exon	5753	5	CSS0012400
CSS-circ0255	Chr10	Chr10:165256190|165258462	165256190	165258462	exon	2272	5	CSS0001389
CSS-circ0256	Chr11	Chr11:13630031|13631225	13630031	13631225	intron	1194	5	CSS0012701
CSS-circ0257	Chr11	Chr11:79957551|79958329	79957551	79958329	exon	778	5	CSS0007769
CSS-circ0258	Chr11	Chr11:87019626|87020562	87019626	87020562	exon	936	5	CSS0048547
CSS-circ0259	Chr11	Chr11:105838388|105838772	105838388	105838772	exon	384	5	CSS0027876
CSS-circ0260	Chr11	Chr11:108047777|108052803	108047777	108052803	exon	5026	5	CSS0002841
CSS-circ0261	Chr11	Chr11:120717634|120718806	120717634	120718806	intron	1172	5	CSS0005240
CSS-circ0262	Chr11	Chr11:122868373|122869162	122868373	122869162	intron	789	5	CSS0028971
CSS-circ0263	Chr12	Chr12:24328704|24329502	24328704	24329502	exon	798	5	CSS0034090
CSS-circ0264	Chr12	Chr12:83833605|83836330	83833605	83836330	exon	2725	5	CSS0002099
CSS-circ0265	Chr12	Chr12:90371677|90372128	90371677	90372128	exon	451	5	CSS0003293
CSS-circ0266	Chr13	Chr13:46614797|46615239	46614797	46615239	exon	442	5	CSS0031411
CSS-circ0267	Chr13	Chr13:110527523|110529892	110527523	110529892	exon	2369	5	CSS0026275
CSS-circ0268	Chr13	Chr13:132762679|132764849	132762679	132764849	exon	2170	5	CSS0021466
CSS-circ0269	Chr1	Chr1:138664814|138668184	138664814	138668184	exon	3370	5	CSS0025143
CSS-circ0270	Chr11	Chr11:25430740|25433314	25430740	25433314	exon	2574	5	CSS0040868
CSS-circ0271	Chr15	Chr15:37708114|37708647	37708114	37708647	exon	533	5	CSS0017597
CSS-circ0272	Chr15	Chr15:118231339|118232733	118231339	118232733	exon	1394	5	CSS0034595
CSS-circ0273	Chr11	Chr11:111140274|111140549	111140274	111140549	exon	275	5	CSS0048506
CSS-circ0274	Chr12	Chr12:131278773|131279166	131278773	131279166	intron	393	5	CSS0019935
CSS-circ0275	Chr14	Chr14:19286340|19286814	19286340	19286814	exon	474	5	CSS0042231
CSS-circ0276	Chr14	Chr14:71674197|71674664	71674197	71674664	exon	467	5	CSS0009903
CSS-circ0277	Chr15	Chr15:4668203|4673127	4668203	4673127	exon	4924	5	CSS0038625
CSS-circ0278	Chr15	Chr15:16434005|16435228	16434005	16435228	exon	1223	5	CSS0027783
CSS-circ0279	Chr15	Chr15:57470749|57472610	57470749	57472610	intron	1861	5	CSS0037650
CSS-circ0280	Chr12	Chr12:22700992|22703892	22700992	22703892	exon	2900	5	CSS0031782
CSS-circ0281	Chr15	Chr15:104962793|104967809	104962793	104967809	exon	5016	5	CSS0028652
CSS-circ0282	Chr1	Chr1:176093658|176099621	176093658	176099621	intron	5963	5	CSS0030881
CSS-circ0283	Chr13	Chr13:92302916|92304019	92302916	92304019	exon	1103	5	CSS0049244
CSS-circ0284	Chr15	Chr15:116998525|116998727	116998525	116998727	exon	202	5	CSS0030737
CSS-circ0285	Chr1	Chr1:2485285|2488284	2485285	2488284	exon	2999	5	CSS0012969
CSS-circ0286	Chr15	Chr15:24463941|24468205	24463941	24468205	exon	4264	5	CSS0033891
CSS-circ0287	Chr14	Chr14:1040566|1042091	1040566	1042091	exon	1525	5	CSS0040129
CSS-circ0288	Chr15	Chr15:99926280|99927590	99926280	99927590	exon	1310	5	CSS0025897
CSS-circ0289	Chr12	Chr12:132884736|132885963	132884736	132885963	exon	1227	5	CSS0002145
CSS-circ0290	Chr1	Chr1:157307153|157315828	157307153	157315828	exon	8675	5	CSS0026846
CSS-circ0291	Chr10	Chr10:30446192|30449515	30446192	30449515	exon	3323	5	CSS0044860
CSS-circ0292	Chr11	Chr11:68021977|68028763	68021977	68028763	intron	6786	5	CSS0015132
CSS-circ0293	Chr14	Chr14:79670843|79678428	79670843	79678428	exon	7585	5	CSS0006001
CSS-circ0294	Chr10	Chr10:139360864|139366078	139360864	139366078	exon	5214	5	CSS0012400
CSS-circ0295	Chr10	Chr10:152013703|152014234	152013703	152014234	exon	531	5	CSS0044676
CSS-circ0296	Chr13	Chr13:18799078|18799314	18799078	18799314	exon	236	5	CSS0023612
CSS-circ0297	Chr15	Chr15:108327102|108328767	108327102	108328767	exon	1665	5	CSS0048604
CSS-circ0298	Chr1	Chr1:11664789|11670707	11664789	11670707	exon	5918	5	CSS0040419
CSS-circ0299	Chr10	Chr10:30657620|30657808	30657620	30657808	exon	188	5	CSS0007567
CSS-circ0300	Chr11	Chr11:73957402|73964949	73957402	73964949	exon	7547	5	CSS0009670
CSS-circ0301	Chr2	Chr2:16154278|16162383	16154278	16162383	exon	8105	5	CSS0050035
CSS-circ0302	Chr2	Chr2:21524653|21528234	21524653	21528234	exon	3581	5	CSS0002683
CSS-circ0303	Chr2	Chr2:56928673|56934948	56928673	56934948	exon	6275	5	CSS0040143
CSS-circ0304	Chr2	Chr2:174635812|174640664	174635812	174640664	exon	4852	5	CSS0042716
CSS-circ0305	Chr3	Chr3:2273103|2274592	2273103	2274592	exon	1489	5	CSS0029159
CSS-circ0306	Chr3	Chr3:178520471|178521317	178520471	178521317	exon	846	5	CSS0001264
CSS-circ0307	Chr4	Chr4:178622146|178631620	178622146	178631620	intron	9474	5	CSS0043875
CSS-circ0308	Chr5	Chr5:70907761|70908840	70907761	70908840	exon	1079	5	CSS0023512
CSS-circ0309	Chr7	Chr7:9304742|9309531	9304742	9309531	exon	4789	5	CSS0042731
CSS-circ0310	Chr7	Chr7:29081148|29085978	29081148	29085978	exon	4830	5	CSS0012460
CSS-circ0311	Chr7	Chr7:76580430|76580935	76580430	76580935	exon	505	5	CSS0004215
CSS-circ0312	Chr7	Chr7:152385361|152385662	152385361	152385662	exon	301	5	CSS0018140
CSS-circ0313	Chr7	Chr7:154360529|154362619	154360529	154362619	exon	2090	5	CSS0027087
CSS-circ0314	Chr7	Chr7:156122620|156123629	156122620	156123629	exon	1009	5	CSS0030770
CSS-circ0315	Chr3	Chr3:16819659|16820085	16819659	16820085	exon	426	5	CSS0001000
CSS-circ0316	Chr5	Chr5:1157637|1161290	1157637	1161290	intron	3653	5	CSS0002102
CSS-circ0317	Chr7	Chr7:73097282|73099356	73097282	73099356	exon	2074	5	CSS0010526
CSS-circ0318	Chr3	Chr3:41435590|41436024	41435590	41436024	intron	434	5	CSS0030084
CSS-circ0319	Chr3	Chr3:163978553|163979850	163978553	163979850	exon	1297	5	CSS0009886
CSS-circ0320	Chr4	Chr4:3603528|3604370	3603528	3604370	intron	842	5	CSS0022957
CSS-circ0321	Chr4	Chr4:40770977|40774403	40770977	40774403	exon	3426	5	CSS0039159
CSS-circ0322	Chr4	Chr4:44886663|44891778	44886663	44891778	exon	5115	5	CSS0020576
CSS-circ0323	Chr4	Chr4:156529682|156530162	156529682	156530162	exon	480	5	CSS0048017
CSS-circ0324	Chr5	Chr5:46635297|46638951	46635297	46638951	exon	3654	5	CSS0042413
CSS-circ0325	Chr6	Chr6:9458834|9459937	9458834	9459937	exon	1103	5	CSS0022394
CSS-circ0326	Chr6	Chr6:168666465|168668446	168666465	168668446	exon	1981	5	CSS0040076
CSS-circ0327	Chr7	Chr7:3774824|3777339	3774824	3777339	exon	2515	5	CSS0042223
CSS-circ0328	Chr3	Chr3:32416368|32417422	32416368	32417422	exon	1054	5	CSS0023639
CSS-circ0329	Chr4	Chr4:6913485|6914269	6913485	6914269	intron	784	5	CSS0023482
CSS-circ0330	Chr4	Chr4:126422396|126424232	126422396	126424232	intron	1836	5	CSS0030031
CSS-circ0331	Chr7	Chr7:56235148|56237389	56235148	56237389	intron	2241	5	CSS0013056
CSS-circ0332	Chr7	Chr7:171282546|171284571	171282546	171284571	intron	2025	5	CSS0008780	CSS0027508
CSS-circ0333	Chr4	Chr4:163146945|163149412	163146945	163149412	exon	2467	5	CSS0021646
CSS-circ0334	Chr5	Chr5:159138271|159145661	159138271	159145661	exon	7390	5	CSS0015604
CSS-circ0335	Chr4	Chr4:44872063|44872511	44872063	44872511	intron	448	5	CSS0020576
CSS-circ0336	Chr7	Chr7:107077876|107080017	107077876	107080017	exon	2141	5	CSS0030422
CSS-circ0337	Chr4	Chr4:128423580|128425409	128423580	128425409	intron	1829	5	CSS0011497
CSS-circ0338	Chr5	Chr5:185011557|185013488	185011557	185013488	exon	1931	5	CSS0003521
CSS-circ0339	Chr7	Chr7:85263045|85263438	85263045	85263438	exon	393	5	CSS0016854
CSS-circ0340	Chr6	Chr6:69127002|69128362	69127002	69128362	exon	1360	5	CSS0049175
CSS-circ0341	Chr3	Chr3:150141941|150143258	150141941	150143258	intron	1317	5	CSS0002136
CSS-circ0342	Chr2	Chr2:171239156|171239565	171239156	171239565	exon	409	5	CSS0044446
CSS-circ0343	Chr4	Chr4:37865131|37872235	37865131	37872235	exon	7104	5	CSS0023855
CSS-circ0344	Chr8	Chr8:81019795|81020159	81019795	81020159	intron	364	5	CSS0020184
CSS-circ0345	Chr9	Chr9:897288|898912	897288	898912	exon	1624	5	CSS0002469
CSS-circ0346	Chr9	Chr9:4660084|4661069	4660084	4661069	exon	985	5	CSS0048431
CSS-circ0347	Chr9	Chr9:15573961|15574430	15573961	15574430	exon	469	5	CSS0044697
CSS-circ0348	Chr9	Chr9:52589298|52590945	52589298	52590945	exon	1647	5	CSS0040615
CSS-circ0349	Chr9	Chr9:143737681|143739034	143737681	143739034	exon	1353	5	CSS0003019
CSS-circ0350	Contig1007	Contig1007:518760|522433	518760	522433	intron	3673	5	CSS0023626
CSS-circ0351	Contig149	Contig149:613620|616307	613620	616307	intron	2687	5	CSS0003336
CSS-circ0352	Contig796	Contig796:520683|523203	520683	523203	intron	2520	5	CSS0011745
CSS-circ0353	Chr9	Chr9:47454834|47456310	47454834	47456310	exon	1476	5	CSS0019375
CSS-circ0354	Contig18	Contig18:380911|384057	380911	384057	intron	3146	5	CSS0035558
CSS-circ0355	Chr9	Chr9:17603094|17604975	17603094	17604975	exon	1881	5	CSS0033472
CSS-circ0356	Contig40	Contig40:228401|232414	228401	232414	intron	4013	5	CSS0036043
CSS-circ0357	Contig627	Contig627:117283|120284	117283	120284	intron	3001	5	CSS0021889
CSS-circ0358	Chr8	Chr8:38329925|38331315	38329925	38331315	exon	1390	5	CSS0019237
CSS-circ0359	Contig663	Contig663:482694|482925	482694	482925	intron	231	5	CSS0008599
CSS-circ0360	Chr9	Chr9:4051133|4054616	4051133	4054616	exon	3483	5	CSS0008875
CSS-circ0361	Contig130	Contig130:331246|332327	331246	332327	intron	1081	5	CSS0007361
CSS-circ0362	Contig1039	Contig1039:616404|620610	616404	620610	intron	4206	5	CSS0002848
CSS-circ0363	Chr8	Chr8:162292207|162292463	162292207	162292463	exon	256	5	CSS0014471
CSS-circ0364	Chr9	Chr9:5213043|5214363	5213043	5214363	exon	1320	5	CSS0011646
CSS-circ0365	Chr9	Chr9:47697980|47704957	47697980	47704957	exon	6977	5	CSS0001444
CSS-circ0366	Chr1	Chr1:149089412|149090836	149089412	149090836	exon	1424	4	CSS0043272
CSS-circ0367	Chr1	Chr1:157244586|157247410	157244586	157247410	exon	2824	4	CSS0037144
CSS-circ0368	Chr1	Chr1:173769129|173770035	173769129	173770035	exon	906	4	CSS0001758
CSS-circ0369	Chr10	Chr10:13621853|13626438	13621853	13626438	exon	4585	4	CSS0018348
CSS-circ0370	Chr10	Chr10:59991545|59996689	59991545	59996689	exon	5144	4	CSS0027271
CSS-circ0371	Chr11	Chr11:1119096|1120594	1119096	1120594	intron	1498	4	CSS0008833
CSS-circ0372	Chr11	Chr11:5410139|5410533	5410139	5410533	exon	394	4	CSS0022639
CSS-circ0373	Chr11	Chr11:11974865|11975538	11974865	11975538	exon	673	4	CSS0003613
CSS-circ0374	Chr11	Chr11:12105132|12108445	12105132	12108445	exon	3313	4	CSS0033129
CSS-circ0375	Chr11	Chr11:25431772|25433314	25431772	25433314	exon	1542	4	CSS0040868
CSS-circ0376	Chr11	Chr11:47152226|47152780	47152226	47152780	exon	554	4	CSS0027669
CSS-circ0377	Chr11	Chr11:55769447|55772551	55769447	55772551	exon	3104	4	CSS0007464
CSS-circ0378	Chr11	Chr11:117102897|117110650	117102897	117110650	intron	7753	4	CSS0000942
CSS-circ0379	Chr12	Chr12:22698355|22703892	22698355	22703892	intron	5537	4	CSS0031782
CSS-circ0380	Chr12	Chr12:122706445|122707440	122706445	122707440	intron	995	4	CSS0010822
CSS-circ0381	Chr12	Chr12:137688014|137692238	137688014	137692238	exon	4224	4	CSS0008127
CSS-circ0382	Chr13	Chr13:63792421|63800651	63792421	63800651	exon	8230	4	CSS0035173
CSS-circ0383	Chr13	Chr13:65589553|65592267	65589553	65592267	exon	2714	4	CSS0006947
CSS-circ0384	Chr13	Chr13:95060968|95063465	95060968	95063465	exon	2497	4	CSS0001611
CSS-circ0385	Chr13	Chr13:118949115|118950021	118949115	118950021	exon	906	4	CSS0042248
CSS-circ0386	Chr14	Chr14:33313907|33316838	33313907	33316838	exon	2931	4	CSS0008002
CSS-circ0387	Chr14	Chr14:40680516|40680833	40680516	40680833	exon	317	4	CSS0038516
CSS-circ0388	Chr14	Chr14:115481187|115481690	115481187	115481690	exon	503	4	CSS0021683
CSS-circ0389	Chr15	Chr15:7984801|7985342	7984801	7985342	exon	541	4	CSS0021380
CSS-circ0390	Chr15	Chr15:94975110|94982495	94975110	94982495	intron	7385	4	CSS0016396
CSS-circ0391	Chr1	Chr1:2918251|2919106	2918251	2919106	exon	855	4	CSS0016782
CSS-circ0392	Chr1	Chr1:11108554|11108943	11108554	11108943	exon	389	4	CSS0017622
CSS-circ0393	Chr1	Chr1:182791283|182792197	182791283	182792197	intron	914	4	CSS0024844
CSS-circ0394	Chr10	Chr10:34713229|34713806	34713229	34713806	exon	577	4	CSS0048378
CSS-circ0395	Chr11	Chr11:66108698|66109080	66108698	66109080	exon	382	4	CSS0033329
CSS-circ0396	Chr12	Chr12:90393578|90393860	90393578	90393860	exon	282	4	CSS0003293
CSS-circ0397	Chr12	Chr12:150676829|150677373	150676829	150677373	intron	544	4	CSS0006504
CSS-circ0398	Chr13	Chr13:74241498|74242809	74241498	74242809	intron	1311	4	CSS0037372
CSS-circ0399	Chr13	Chr13:95685732|95689035	95685732	95689035	exon	3303	4	CSS0032059	CSS0016573
CSS-circ0400	Chr14	Chr14:55002053|55002479	55002053	55002479	exon	426	4	CSS0044378
CSS-circ0401	Chr15	Chr15:26886634|26889704	26886634	26889704	exon	3070	4	CSS0036684
CSS-circ0402	Chr15	Chr15:110755512|110756239	110755512	110756239	intron	727	4	CSS0043583
CSS-circ0403	Chr2	Chr2:107147171|107148087	107147171	107148087	exon	916	4	CSS0014218
CSS-circ0404	Chr1	Chr1:15332144|15334448	15332144	15334448	exon	2304	4	CSS0050047
CSS-circ0405	Chr1	Chr1:116934527|116935670	116934527	116935670	exon	1143	4	CSS0027938
CSS-circ0406	Chr1	Chr1:125654397|125654793	125654397	125654793	exon	396	4	CSS0043531
CSS-circ0407	Chr1	Chr1:221861847|221862370	221861847	221862370	exon	523	4	CSS0048682
CSS-circ0408	Chr11	Chr11:63230446|63234200	63230446	63234200	intron	3754	4	CSS0023093
CSS-circ0409	Chr11	Chr11:111826624|111830619	111826624	111830619	exon	3995	4	CSS0008338
CSS-circ0410	Chr12	Chr12:144315071|144316800	144315071	144316800	intron	1729	4	CSS0043547
CSS-circ0411	Chr13	Chr13:24438486|24441730	24438486	24441730	exon	3244	4	CSS0032863
CSS-circ0412	Chr13	Chr13:55779635|55779972	55779635	55779972	exon	337	4	CSS0033830
CSS-circ0413	Chr13	Chr13:101253625|101258293	101253625	101258293	exon	4668	4	CSS0010584
CSS-circ0414	Chr14	Chr14:19379909|19382618	19379909	19382618	exon	2709	4	CSS0018670
CSS-circ0415	Chr15	Chr15:738384|748338	738384	748338	exon	9954	4	CSS0020817
CSS-circ0416	Chr10	Chr10:139306679|139312962	139306679	139312962	intron	6283	4	CSS0011414
CSS-circ0417	Chr12	Chr12:144315071|144316809	144315071	144316809	intron	1738	4	CSS0043547
CSS-circ0418	Chr1	Chr1:55998107|55999617	55998107	55999617	exon	1510	4	CSS0029534
CSS-circ0419	Chr1	Chr1:157293998|157294446	157293998	157294446	exon	448	4	CSS0026846
CSS-circ0420	Chr14	Chr14:3811408|3812352	3811408	3812352	exon	944	4	CSS0032982
CSS-circ0421	Chr1	Chr1:159310971|159311276	159310971	159311276	exon	305	4	CSS0038228
CSS-circ0422	Chr11	Chr11:66754847|66755168	66754847	66755168	exon	321	4	CSS0001841
CSS-circ0423	Chr13	Chr13:60320282|60323852	60320282	60323852	exon	3570	4	CSS0038425
CSS-circ0424	Chr13	Chr13:120325998|120327349	120325998	120327349	exon	1351	4	CSS0025423
CSS-circ0425	Chr1	Chr1:158329426|158332864	158329426	158332864	exon	3438	4	CSS0046973
CSS-circ0426	Chr10	Chr10:81401927|81402780	81401927	81402780	exon	853	4	CSS0036487
CSS-circ0427	Chr11	Chr11:86495342|86497072	86495342	86497072	exon	1730	4	CSS0034388
CSS-circ0428	Chr13	Chr13:132780056|132781838	132780056	132781838	exon	1782	4	CSS0021466
CSS-circ0429	Chr14	Chr14:9341681|9347866	9341681	9347866	intron	6185	4	CSS0024851
CSS-circ0430	Chr1	Chr1:2488195|2492004	2488195	2492004	exon	3809	4	CSS0012969
CSS-circ0431	Chr1	Chr1:164169001|164169313	164169001	164169313	exon	312	4	CSS0012423
CSS-circ0432	Chr13	Chr13:60322893|60323219	60322893	60323219	exon	326	4	CSS0038425
CSS-circ0433	Chr15	Chr15:44444543|44445021	44444543	44445021	intron	478	4	CSS0004929
CSS-circ0434	Chr15	Chr15:85311953|85312396	85311953	85312396	exon	443	4	CSS0036928
CSS-circ0435	Chr1	Chr1:167933078|167934414	167933078	167934414	exon	1336	4	CSS0026334
CSS-circ0436	Chr1	Chr1:213260527|213262021	213260527	213262021	exon	1494	4	CSS0025058
CSS-circ0437	Chr11	Chr11:59586062|59587429	59586062	59587429	exon	1367	4	CSS0023988
CSS-circ0438	Chr11	Chr11:79963209|79963593	79963209	79963593	exon	384	4	CSS0007769
CSS-circ0439	Chr11	Chr11:117102897|117103176	117102897	117103176	intron	279	4	CSS0000942
CSS-circ0440	Chr12	Chr12:105059673|105062075	105059673	105062075	exon	2402	4	CSS0034867
CSS-circ0441	Chr11	Chr11:9523923|9525870	9523923	9525870	exon	1947	4	CSS0010073
CSS-circ0442	Chr1	Chr1:138658614|138661027	138658614	138661027	exon	2413	4	CSS0025143
CSS-circ0443	Chr1	Chr1:145060708|145061717	145060708	145061717	exon	1009	4	CSS0020015
CSS-circ0444	Chr1	Chr1:202924634|202926345	202924634	202926345	exon	1711	4	CSS0017791
CSS-circ0445	Chr10	Chr10:13620729|13623812	13620729	13623812	exon	3083	4	CSS0018348
CSS-circ0446	Chr11	Chr11:7988583|7990490	7988583	7990490	exon	1907	4	CSS0030900
CSS-circ0447	Chr11	Chr11:25453160|25454708	25453160	25454708	intron	1548	4	CSS0040868
CSS-circ0448	Chr14	Chr14:72849491|72857788	72849491	72857788	intron	8297	4	CSS0031227
CSS-circ0449	Chr15	Chr15:75101629|75103502	75101629	75103502	intron	1873	4	CSS0037969
CSS-circ0450	Chr15	Chr15:104961422|104963996	104961422	104963996	exon	2574	4	CSS0028652
CSS-circ0451	Chr1	Chr1:4156307|4158934	4156307	4158934	exon	2627	4	CSS0012450
CSS-circ0452	Chr1	Chr1:98147250|98148976	98147250	98148976	exon	1726	4	CSS0005115
CSS-circ0453	Chr1	Chr1:119130396|119133724	119130396	119133724	exon	3328	4	CSS0041140
CSS-circ0454	Chr1	Chr1:151620795|151621565	151620795	151621565	exon	770	4	CSS0019014
CSS-circ0455	Chr1	Chr1:170632765|170635306	170632765	170635306	intron	2541	4	CSS0044701
CSS-circ0456	Chr11	Chr11:81798005|81798230	81798005	81798230	antisense	225	4	CSS0019298
CSS-circ0457	Chr1	Chr1:19565960|19569674	19565960	19569674	exon	3714	4	CSS0024991
CSS-circ0458	Chr1	Chr1:50471276|50471664	50471276	50471664	antisense	388	4	CSS0012358
CSS-circ0459	Chr13	Chr13:92663343|92665092	92663343	92665092	intron	1749	4	CSS0025107
CSS-circ0460	Chr1	Chr1:5147102|5148556	5147102	5148556	exon	1454	4	CSS0023528
CSS-circ0461	Chr1	Chr1:210814802|210817538	210814802	210817538	exon	2736	4	CSS0007697
CSS-circ0462	Chr11	Chr11:43487924|43488941	43487924	43488941	exon	1017	4	CSS0000349
CSS-circ0463	Chr11	Chr11:56242267|56247051	56242267	56247051	exon	4784	4	CSS0023686
CSS-circ0464	Chr2	Chr2:19905686|19905987	19905686	19905987	exon	301	4	CSS0011990
CSS-circ0465	Chr2	Chr2:40254059|40255266	40254059	40255266	exon	1207	4	CSS0013164
CSS-circ0466	Chr2	Chr2:69829715|69831250	69829715	69831250	exon	1535	4	CSS0004756
CSS-circ0467	Chr2	Chr2:93733807|93736079	93733807	93736079	exon	2272	4	CSS0020803
CSS-circ0468	Chr2	Chr2:131620115|131629821	131620115	131629821	exon	9706	4	CSS0022993	CSS0046262	CSS0024498
CSS-circ0469	Chr2	Chr2:132045335|132047573	132045335	132047573	exon	2238	4	CSS0045514	CSS0031669
CSS-circ0470	Chr2	Chr2:137683402|137684082	137683402	137684082	exon	680	4	CSS0034046
CSS-circ0471	Chr3	Chr3:1173774|1175198	1173774	1175198	exon	1424	4	CSS0034985
CSS-circ0472	Chr3	Chr3:95753502|95753818	95753502	95753818	exon	316	4	CSS0009585
CSS-circ0473	Chr4	Chr4:1241567|1245198	1241567	1245198	exon	3631	4	CSS0037547
CSS-circ0474	Chr4	Chr4:1243855|1245198	1243855	1245198	exon	1343	4	CSS0037547
CSS-circ0475	Chr4	Chr4:14424747|14426531	14424747	14426531	exon	1784	4	CSS0020238
CSS-circ0476	Chr4	Chr4:20858102|20859220	20858102	20859220	exon	1118	4	CSS0035210
CSS-circ0477	Chr4	Chr4:27681941|27682937	27681941	27682937	exon	996	4	CSS0013652
CSS-circ0478	Chr4	Chr4:44869707|44872511	44869707	44872511	intron	2804	4	CSS0020576
CSS-circ0479	Chr4	Chr4:97697299|97699560	97697299	97699560	exon	2261	4	CSS0001334
CSS-circ0480	Chr4	Chr4:128428496|128429844	128428496	128429844	exon	1348	4	CSS0011497
CSS-circ0481	Chr4	Chr4:133961717|133962767	133961717	133962767	intron	1050	4	CSS0033286
CSS-circ0482	Chr5	Chr5:179258543|179259305	179258543	179259305	exon	762	4	CSS0021907
CSS-circ0483	Chr5	Chr5:179519106|179521071	179519106	179521071	exon	1965	4	CSS0027888
CSS-circ0484	Chr5	Chr5:179965949|179971943	179965949	179971943	exon	5994	4	CSS0022730
CSS-circ0485	Chr6	Chr6:19190683|19191114	19190683	19191114	exon	431	4	CSS0008548
CSS-circ0486	Chr6	Chr6:56109431|56109697	56109431	56109697	exon	266	4	CSS0048847
CSS-circ0487	Chr6	Chr6:65080475|65081660	65080475	65081660	exon	1185	4	CSS0046893
CSS-circ0488	Chr6	Chr6:144224131|144225688	144224131	144225688	exon	1557	4	CSS0035442
CSS-circ0489	Chr7	Chr7:76568093|76570496	76568093	76570496	exon	2403	4	CSS0004215
CSS-circ0490	Chr3	Chr3:161979968|161981079	161979968	161981079	exon	1111	4	CSS0003914
CSS-circ0491	Chr4	Chr4:27476573|27478199	27476573	27478199	exon	1626	4	CSS0024879
CSS-circ0492	Chr5	Chr5:67849141|67849539	67849141	67849539	exon	398	4	CSS0023501
CSS-circ0493	Chr6	Chr6:31001912|31005205	31001912	31005205	exon	3293	4	CSS0047778
CSS-circ0494	Chr2	Chr2:16154278|16155596	16154278	16155596	exon	1318	4	CSS0050035
CSS-circ0495	Chr2	Chr2:50175618|50176438	50175618	50176438	exon	820	4	CSS0008291
CSS-circ0496	Chr2	Chr2:69829715|69833109	69829715	69833109	exon	3394	4	CSS0004756
CSS-circ0497	Chr3	Chr3:1167356|1175198	1167356	1175198	exon	7842	4	CSS0034985
CSS-circ0498	Chr3	Chr3:64588002|64588978	64588002	64588978	exon	976	4	CSS0013812
CSS-circ0499	Chr4	Chr4:20543085|20545663	20543085	20545663	exon	2578	4	CSS0025593
CSS-circ0500	Chr4	Chr4:27692393|27693420	27692393	27693420	exon	1027	4	CSS0010703
CSS-circ0501	Chr4	Chr4:91644228|91645136	91644228	91645136	intron	908	4	CSS0005749
CSS-circ0502	Chr6	Chr6:35184916|35185585	35184916	35185585	exon	669	4	CSS0035201
CSS-circ0503	Chr6	Chr6:69430667|69431438	69430667	69431438	exon	771	4	CSS0019715
CSS-circ0504	Chr6	Chr6:79514141|79519051	79514141	79519051	exon	4910	4	CSS0014965
CSS-circ0505	Chr6	Chr6:146046351|146047373	146046351	146047373	exon	1022	4	CSS0019515
CSS-circ0506	Chr6	Chr6:153858353|153859984	153858353	153859984	exon	1631	4	CSS0039082
CSS-circ0507	Chr6	Chr6:175578823|175579801	175578823	175579801	exon	978	4	CSS0024884
CSS-circ0508	Chr7	Chr7:25467133|25468465	25467133	25468465	exon	1332	4	CSS0010017
CSS-circ0509	Chr7	Chr7:58555460|58556900	58555460	58556900	antisense	1440	4	CSS0000687
CSS-circ0510	Chr7	Chr7:126269556|126270905	126269556	126270905	exon	1349	4	CSS0006398
CSS-circ0511	Chr7	Chr7:145315983|145317183	145315983	145317183	exon	1200	4	CSS0009188
CSS-circ0512	Chr3	Chr3:25125047|25129613	25125047	25129613	exon	4566	4	CSS0028039
CSS-circ0513	Chr4	Chr4:3602718|3603460	3602718	3603460	intron	742	4	CSS0022957
CSS-circ0514	Chr5	Chr5:132212135|132215465	132212135	132215465	intron	3330	4	CSS0039550
CSS-circ0515	Chr7	Chr7:107030790|107037784	107030790	107037784	exon	6994	4	CSS0029275
CSS-circ0516	Chr8	Chr8:100366183|100369414	100366183	100369414	intron	3231	4	CSS0034039
CSS-circ0517	Chr2	Chr2:212168740|212169477	212168740	212169477	exon	737	4	CSS0011322
CSS-circ0518	Chr4	Chr4:155789549|155791034	155789549	155791034	exon	1485	4	CSS0037440
CSS-circ0519	Chr6	Chr6:70519925|70521528	70519925	70521528	exon	1603	4	CSS0025432
CSS-circ0520	Chr2	Chr2:63421304|63422234	63421304	63422234	exon	930	4	CSS0020857
CSS-circ0521	Chr2	Chr2:96157970|96159808	96157970	96159808	exon	1838	4	CSS0037403
CSS-circ0522	Chr2	Chr2:164400869|164401495	164400869	164401495	exon	626	4	CSS0011921
CSS-circ0523	Chr5	Chr5:132237718|132241728	132237718	132241728	exon	4010	4	CSS0039550
CSS-circ0524	Chr5	Chr5:186095629|186099919	186095629	186099919	intron	4290	4	CSS0022272
CSS-circ0525	Chr6	Chr6:9885811|9886170	9885811	9886170	exon	359	4	CSS0043408
CSS-circ0526	Chr6	Chr6:39606592|39608439	39606592	39608439	exon	1847	4	CSS0036590
CSS-circ0527	Chr7	Chr7:74202343|74206260	74202343	74206260	exon	3917	4	CSS0004226
CSS-circ0528	Chr2	Chr2:210435214|210435952	210435214	210435952	exon	738	4	CSS0016585
CSS-circ0529	Chr6	Chr6:57141715|57144893	57141715	57144893	intron	3178	4	CSS0050456
CSS-circ0530	Chr6	Chr6:102796786|102798524	102796786	102798524	exon	1738	4	CSS0038978
CSS-circ0531	Chr6	Chr6:127208759|127210642	127208759	127210642	exon	1883	4	CSS0011529
CSS-circ0532	Chr6	Chr6:175551147|175557437	175551147	175557437	intron	6290	4	CSS0014003
CSS-circ0533	Chr7	Chr7:3786006|3786660	3786006	3786660	exon	654	4	CSS0042223
CSS-circ0534	Chr2	Chr2:39953064|39954603	39953064	39954603	intron	1539	4	CSS0019756
CSS-circ0535	Chr7	Chr7:29081148|29087785	29081148	29087785	exon	6637	4	CSS0012460
CSS-circ0536	Chr2	Chr2:41783726|41784180	41783726	41784180	exon	454	4	CSS0000672
CSS-circ0537	Chr3	Chr3:7862752|7863279	7862752	7863279	exon	527	4	CSS0011805
CSS-circ0538	Chr3	Chr3:179047203|179048483	179047203	179048483	intron	1280	4	CSS0042013
CSS-circ0539	Chr3	Chr3:180411534|180416760	180411534	180416760	exon	5226	4	CSS0049873
CSS-circ0540	Chr5	Chr5:18921432|18923433	18921432	18923433	exon	2001	4	CSS0012105
CSS-circ0541	Chr5	Chr5:44055881|44056675	44055881	44056675	exon	794	4	CSS0034997
CSS-circ0542	Chr7	Chr7:69902960|69905206	69902960	69905206	exon	2246	4	CSS0049865
CSS-circ0543	Chr3	Chr3:56396637|56398407	56396637	56398407	exon	1770	4	CSS0028154
CSS-circ0544	Chr4	Chr4:90876585|90877439	90876585	90877439	exon	854	4	CSS0011086
CSS-circ0545	Chr4	Chr4:145877717|145878718	145877717	145878718	exon	1001	4	CSS0048955
CSS-circ0546	Chr6	Chr6:78371852|78375235	78371852	78375235	exon	3383	4	CSS0035088
CSS-circ0547	Chr6	Chr6:86375018|86375350	86375018	86375350	exon	332	4	CSS0013507
CSS-circ0548	Chr6	Chr6:165784545|165788487	165784545	165788487	exon	3942	4	CSS0018692
CSS-circ0549	Chr7	Chr7:171260492|171260874	171260492	171260874	exon	382	4	CSS0001076
CSS-circ0550	Chr2	Chr2:113469911|113472920	113469911	113472920	exon	3009	4	CSS0039762
CSS-circ0551	Chr2	Chr2:131620115|131629854	131620115	131629854	exon	9739	4	CSS0022993	CSS0046262	CSS0024498
CSS-circ0552	Chr3	Chr3:12783937|12784346	12783937	12784346	exon	409	4	CSS0026504
CSS-circ0553	Chr5	Chr5:153782839|153784488	153782839	153784488	exon	1649	4	CSS0026751
CSS-circ0554	Chr5	Chr5:189248036|189248864	189248036	189248864	exon	828	4	CSS0020497
CSS-circ0555	Chr6	Chr6:89811177|89813171	89811177	89813171	exon	1994	4	CSS0027930
CSS-circ0556	Chr7	Chr7:13971887|13972738	13971887	13972738	exon	851	4	CSS0016159
CSS-circ0557	Chr7	Chr7:25189323|25190564	25189323	25190564	exon	1241	4	CSS0031633
CSS-circ0558	Chr7	Chr7:27068681|27069304	27068681	27069304	exon	623	4	CSS0050211
CSS-circ0559	Chr7	Chr7:179068991|179069591	179068991	179069591	exon	600	4	CSS0007758
CSS-circ0560	Chr2	Chr2:12723148|12723387	12723148	12723387	exon	239	4	CSS0007360
CSS-circ0561	Chr3	Chr3:56807525|56808431	56807525	56808431	exon	906	4	CSS0043675
CSS-circ0562	Chr4	Chr4:127434749|127435648	127434749	127435648	exon	899	4	CSS0008918
CSS-circ0563	Chr5	Chr5:153885750|153890740	153885750	153890740	exon	4990	4	CSS0028794
CSS-circ0564	Chr5	Chr5:159137002|159142363	159137002	159142363	exon	5361	4	CSS0015604
CSS-circ0565	Chr7	Chr7:119546607|119547796	119546607	119547796	exon	1189	4	CSS0025729
CSS-circ0566	Chr2	Chr2:202865270|202865675	202865270	202865675	exon	405	4	CSS0015738
CSS-circ0567	Chr3	Chr3:55741190|55743782	55741190	55743782	intron	2592	4	CSS0030700
CSS-circ0568	Chr4	Chr4:76002021|76002572	76002021	76002572	intron	551	4	CSS0010408
CSS-circ0569	Chr4	Chr4:88391632|88393191	88391632	88393191	exon	1559	4	CSS0044366
CSS-circ0570	Chr5	Chr5:108200906|108201608	108200906	108201608	exon	702	4	CSS0044112
CSS-circ0571	Chr6	Chr6:59360031|59364140	59360031	59364140	exon	4109	4	CSS0005187
CSS-circ0572	Chr7	Chr7:174867378|174867889	174867378	174867889	intron	511	4	CSS0048732
CSS-circ0573	Chr7	Chr7:184459951|184461196	184459951	184461196	intron	1245	4	CSS0006842
CSS-circ0574	Chr2	Chr2:41879348|41879542	41879348	41879542	exon	194	4	CSS0004485
CSS-circ0575	Chr6	Chr6:159915208|159915442	159915208	159915442	intron	234	4	CSS0012347
CSS-circ0576	Chr2	Chr2:74418844|74419076	74418844	74419076	exon	232	4	CSS0045307
CSS-circ0577	Chr3	Chr3:16342255|16342609	16342255	16342609	exon	354	4	CSS0038145
CSS-circ0578	Chr8	Chr8:81019795|81019994	81019795	81019994	exon	199	4	CSS0020184
CSS-circ0579	Chr8	Chr8:127990924|127992192	127990924	127992192	exon	1268	4	CSS0028341
CSS-circ0580	Chr8	Chr8:128012027|128013258	128012027	128013258	exon	1231	4	CSS0028341
CSS-circ0581	Chr9	Chr9:17982058|17982545	17982058	17982545	exon	487	4	CSS0020151
CSS-circ0582	Chr9	Chr9:43551486|43552567	43551486	43552567	exon	1081	4	CSS0014236
CSS-circ0583	Chr9	Chr9:72769739|72775201	72769739	72775201	exon	5462	4	CSS0021982
CSS-circ0584	Contig1100	Contig1100:29657|31173	29657	31173	intron	1516	4	CSS0039613
CSS-circ0585	Contig1151	Contig1151:476011|476777	476011	476777	intron	766	4	CSS0026938
CSS-circ0586	Contig3	Contig3:86917|87777	86917	87777	intron	860	4	CSS0037079
CSS-circ0587	Contig796	Contig796:44685|47905	44685	47905	intron	3220	4	CSS0007611
CSS-circ0588	Contig808	Contig808:28914|30593	28914	30593	intron	1679	4	CSS0030803
CSS-circ0589	Contig952	Contig952:80781|89461	80781	89461	intron	8680	4	CSS0026558
CSS-circ0590	Chr9	Chr9:11565544|11567021	11565544	11567021	exon	1477	4	CSS0015973
CSS-circ0591	Chr9	Chr9:143737681|143737978	143737681	143737978	exon	297	4	CSS0003019
CSS-circ0592	Contig627	Contig627:613575|614931	613575	614931	intron	1356	4	CSS0038520
CSS-circ0593	Chr8	Chr8:63374105|63375192	63374105	63375192	exon	1087	4	CSS0024591
CSS-circ0594	Chr8	Chr8:90498466|90500447	90498466	90500447	exon	1981	4	CSS0042450
CSS-circ0595	Chr9	Chr9:33123147|33123822	33123147	33123822	exon	675	4	CSS0000956
CSS-circ0596	Contig1040	Contig1040:305618|306897	305618	306897	intron	1279	4	CSS0020559
CSS-circ0597	Contig119	Contig119:256299|262485	256299	262485	intron	6186	4	CSS0016468
CSS-circ0598	Contig911	Contig911:492749|495696	492749	495696	intron	2947	4	CSS0005321
CSS-circ0599	Contig989	Contig989:56941|59747	56941	59747	intron	2806	4	CSS0012665
CSS-circ0600	Chr8	Chr8:135859181|135859625	135859181	135859625	exon	444	4	CSS0008142
CSS-circ0601	Chr8	Chr8:11352346|11354591	11352346	11354591	intron	2245	4	CSS0014504
CSS-circ0602	Chr8	Chr8:56658861|56659346	56658861	56659346	exon	485	4	CSS0033560
CSS-circ0603	Chr9	Chr9:72769739|72770387	72769739	72770387	exon	648	4	CSS0021982
CSS-circ0604	Chr9	Chr9:132753807|132756783	132753807	132756783	intron	2976	4	CSS0028030
CSS-circ0605	Contig1039	Contig1039:1450203|1454094	1450203	1454094	intron	3891	4	CSS0017390
CSS-circ0606	Contig135	Contig135:189025|189320	189025	189320	intron	295	4	CSS0028254
CSS-circ0607	Chr9	Chr9:43531385|43531794	43531385	43531794	exon	409	4	CSS0014236
CSS-circ0608	Chr9	Chr9:113943057|113943471	113943057	113943471	exon	414	4	CSS0038052
CSS-circ0609	Chr8	Chr8:162287575|162292463	162287575	162292463	exon	4888	4	CSS0014471
CSS-circ0610	Contig1100	Contig1100:312946|317290	312946	317290	intron	4344	4	CSS0048997
CSS-circ0611	Contig208	Contig208:401485|402163	401485	402163	intron	678	4	CSS0020032
CSS-circ0612	Chr8	Chr8:37906183|37908461	37906183	37908461	exon	2278	4	CSS0036865
CSS-circ0613	Chr9	Chr9:13912909|13915355	13912909	13915355	exon	2446	4	CSS0017766
CSS-circ0614	Contig1040	Contig1040:305618|306505	305618	306505	intron	887	4	CSS0020559
CSS-circ0615	Contig1290	Contig1290:294449|295102	294449	295102	intron	653	4	CSS0045851
CSS-circ0616	Contig331	Contig331:223700|227751	223700	227751	intron	4051	4	CSS0045500
CSS-circ0617	Contig1039	Contig1039:1736711|1742503	1736711	1742503	intron	5792	4	CSS0044397
CSS-circ0618	Chr8	Chr8:137834774|137836046	137834774	137836046	exon	1272	4	CSS0046012
CSS-circ0619	Chr9	Chr9:163816477|163817427	163816477	163817427	exon	950	4	CSS0003035
CSS-circ0620	Contig854	Contig854:40467|42413	40467	42413	intron	1946	4	CSS0038930
CSS-circ0621	Chr8	Chr8:8102188|8104430	8102188	8104430	exon	2242	4	CSS0044927
CSS-circ0622	Chr9	Chr9:117240437|117242092	117240437	117242092	exon	1655	4	CSS0035270	CSS0018605
CSS-circ0623	Contig119	Contig119:208121|211669	208121	211669	intron	3548	4	CSS0021256
CSS-circ0624	Chr1	Chr1:1860787|1868997	1860787	1868997	exon	8210	3	CSS0043769
CSS-circ0625	Chr1	Chr1:17952571|17953422	17952571	17953422	exon	851	3	CSS0035481
CSS-circ0626	Chr1	Chr1:62545804|62548338	62545804	62548338	exon	2534	3	CSS0036077
CSS-circ0627	Chr1	Chr1:88943605|88944280	88943605	88944280	exon	675	3	CSS0006931
CSS-circ0628	Chr1	Chr1:153876441|153877336	153876441	153877336	intron	895	3	CSS0050489
CSS-circ0629	Chr1	Chr1:154323981|154324674	154323981	154324674	exon	693	3	CSS0003784
CSS-circ0630	Chr1	Chr1:178613393|178614722	178613393	178614722	exon	1329	3	CSS0016713
CSS-circ0631	Chr1	Chr1:191916158|191917397	191916158	191917397	exon	1239	3	CSS0023497
CSS-circ0632	Chr1	Chr1:193918685|193919308	193918685	193919308	exon	623	3	CSS0031138
CSS-circ0633	Chr10	Chr10:14418996|14419835	14418996	14419835	exon	839	3	CSS0033750
CSS-circ0634	Chr10	Chr10:71112460|71112689	71112460	71112689	exon	229	3	CSS0033596
CSS-circ0635	Chr10	Chr10:89694868|89698296	89694868	89698296	intron	3428	3	CSS0030357	CSS0006664
CSS-circ0636	Chr10	Chr10:152022163|152023847	152022163	152023847	exon	1684	3	CSS0044676
CSS-circ0637	Chr11	Chr11:32644405|32646042	32644405	32646042	exon	1637	3	CSS0032394
CSS-circ0638	Chr11	Chr11:45768493|45770852	45768493	45770852	exon	2359	3	CSS0049563
CSS-circ0639	Chr11	Chr11:56244486|56247051	56244486	56247051	exon	2565	3	CSS0023686
CSS-circ0640	Chr11	Chr11:88169247|88172663	88169247	88172663	exon	3416	3	CSS0001045
CSS-circ0641	Chr11	Chr11:88169247|88176522	88169247	88176522	intron	7275	3	CSS0001045
CSS-circ0642	Chr12	Chr12:43707861|43710385	43707861	43710385	intron	2524	3	CSS0005473
CSS-circ0643	Chr12	Chr12:110920494|110921483	110920494	110921483	exon	989	3	CSS0018749
CSS-circ0644	Chr12	Chr12:144453734|144455732	144453734	144455732	exon	1998	3	CSS0028774
CSS-circ0645	Chr13	Chr13:3829442|3837511	3829442	3837511	exon	8069	3	CSS0028166
CSS-circ0646	Chr13	Chr13:4428227|4429157	4428227	4429157	exon	930	3	CSS0022615
CSS-circ0647	Chr13	Chr13:12549999|12551287	12549999	12551287	intron	1288	3	CSS0050245
CSS-circ0648	Chr13	Chr13:89001648|89009684	89001648	89009684	exon	8036	3	CSS0037859
CSS-circ0649	Chr13	Chr13:110502233|110507748	110502233	110507748	exon	5515	3	CSS0026275
CSS-circ0650	Chr13	Chr13:125006935|125012235	125006935	125012235	exon	5300	3	CSS0042528
CSS-circ0651	Chr13	Chr13:125705043|125706578	125705043	125706578	intron	1535	3	CSS0010464
CSS-circ0652	Chr13	Chr13:125705043|125707027	125705043	125707027	intron	1984	3	CSS0010464
CSS-circ0653	Chr14	Chr14:1606660|1607098	1606660	1607098	exon	438	3	CSS0019988
CSS-circ0654	Chr14	Chr14:23363812|23364553	23363812	23364553	exon	741	3	CSS0000793
CSS-circ0655	Chr14	Chr14:35097792|35098440	35097792	35098440	exon	648	3	CSS0004207
CSS-circ0656	Chr14	Chr14:64952159|64952724	64952159	64952724	exon	565	3	CSS0016601
CSS-circ0657	Chr14	Chr14:75489435|75491202	75489435	75491202	exon	1767	3	CSS0023607
CSS-circ0658	Chr14	Chr14:79677099|79677647	79677099	79677647	exon	548	3	CSS0006001
CSS-circ0659	Chr15	Chr15:2247592|2248581	2247592	2248581	exon	989	3	CSS0002363
CSS-circ0660	Chr15	Chr15:11528857|11531966	11528857	11531966	exon	3109	3	CSS0034534
CSS-circ0661	Chr15	Chr15:38762400|38762773	38762400	38762773	exon	373	3	CSS0039254
CSS-circ0662	Chr15	Chr15:39595489|39602629	39595489	39602629	exon	7140	3	CSS0043321
CSS-circ0663	Chr15	Chr15:50219964|50225347	50219964	50225347	exon	5383	3	CSS0038740
CSS-circ0664	Chr15	Chr15:50219969|50223760	50219969	50223760	exon	3791	3	CSS0038740
CSS-circ0665	Chr15	Chr15:80123435|80125586	80123435	80125586	exon	2151	3	CSS0044091
CSS-circ0666	Chr2	Chr2:10116746|10118023	10116746	10118023	exon	1277	3	CSS0001778
CSS-circ0667	Chr1	Chr1:6228338|6228706	6228338	6228706	exon	368	3	CSS0019027
CSS-circ0668	Chr1	Chr1:92350703|92352617	92350703	92352617	intron	1914	3	CSS0047166
CSS-circ0669	Chr1	Chr1:142657173|142657928	142657173	142657928	exon	755	3	CSS0034049
CSS-circ0670	Chr1	Chr1:207850855|207851302	207850855	207851302	exon	447	3	CSS0011135
CSS-circ0671	Chr1	Chr1:222385198|222385827	222385198	222385827	exon	629	3	CSS0049267
CSS-circ0672	Chr10	Chr10:5543382|5544607	5543382	5544607	exon	1225	3	CSS0027893
CSS-circ0673	Chr10	Chr10:26009343|26010788	26009343	26010788	exon	1445	3	CSS0041395
CSS-circ0674	Chr10	Chr10:64432094|64437255	64432094	64437255	exon	5161	3	CSS0007869
CSS-circ0675	Chr10	Chr10:71082809|71083151	71082809	71083151	intron	342	3	CSS0033596
CSS-circ0676	Chr10	Chr10:142586286|142590690	142586286	142590690	exon	4404	3	CSS0041781
CSS-circ0677	Chr10	Chr10:165525156|165525701	165525156	165525701	exon	545	3	CSS0035842
CSS-circ0678	Chr11	Chr11:9525590|9527256	9525590	9527256	exon	1666	3	CSS0010073
CSS-circ0679	Chr11	Chr11:12666978|12667423	12666978	12667423	exon	445	3	CSS0031904
CSS-circ0680	Chr11	Chr11:13753798|13754815	13753798	13754815	exon	1017	3	CSS0024429
CSS-circ0681	Chr12	Chr12:81861550|81862594	81861550	81862594	exon	1044	3	CSS0017461
CSS-circ0682	Chr13	Chr13:24441015|24441730	24441015	24441730	exon	715	3	CSS0032863
CSS-circ0683	Chr13	Chr13:28647818|28648786	28647818	28648786	exon	968	3	CSS0010163
CSS-circ0684	Chr13	Chr13:59301356|59305203	59301356	59305203	intron	3847	3	CSS0004156
CSS-circ0685	Chr13	Chr13:61959238|61965894	61959238	61965894	exon	6656	3	CSS0050433
CSS-circ0686	Chr13	Chr13:77666722|77668624	77666722	77668624	exon	1902	3	CSS0040446
CSS-circ0687	Chr13	Chr13:88118337|88118929	88118337	88118929	exon	592	3	CSS0039116
CSS-circ0688	Chr13	Chr13:132773138|132780239	132773138	132780239	exon	7101	3	CSS0021466
CSS-circ0689	Chr14	Chr14:24248716|24249704	24248716	24249704	exon	988	3	CSS0022108
CSS-circ0690	Chr14	Chr14:26874874|26875645	26874874	26875645	exon	771	3	CSS0021058
CSS-circ0691	Chr14	Chr14:44360570|44363667	44360570	44363667	intron	3097	3	CSS0011551	CSS0049830
CSS-circ0692	Chr15	Chr15:28388306|28392395	28388306	28392395	exon	4089	3	CSS0048718
CSS-circ0693	Chr15	Chr15:91331465|91335893	91331465	91335893	exon	4428	3	CSS0050297
CSS-circ0694	Chr15	Chr15:108889334|108890188	108889334	108890188	exon	854	3	CSS0047998
CSS-circ0695	Chr1	Chr1:25033040|25035324	25033040	25035324	exon	2284	3	CSS0009141
CSS-circ0696	Chr1	Chr1:89580445|89580776	89580445	89580776	exon	331	3	CSS0021797
CSS-circ0697	Chr1	Chr1:167576286|167578444	167576286	167578444	intron	2158	3	CSS0043312
CSS-circ0698	Chr1	Chr1:210814802|210818857	210814802	210818857	exon	4055	3	CSS0007697
CSS-circ0699	Chr10	Chr10:81422322|81423024	81422322	81423024	exon	702	3	CSS0036487
CSS-circ0700	Chr10	Chr10:159278446|159283836	159278446	159283836	exon	5390	3	CSS0004063
CSS-circ0701	Chr11	Chr11:4998208|5000994	4998208	5000994	exon	2786	3	CSS0014890
CSS-circ0702	Chr11	Chr11:7330622|7332644	7330622	7332644	exon	2022	3	CSS0026770
CSS-circ0703	Chr11	Chr11:68069745|68070309	68069745	68070309	exon	564	3	CSS0032887
CSS-circ0704	Chr11	Chr11:80735246|80736300	80735246	80736300	exon	1054	3	CSS0012975
CSS-circ0705	Chr12	Chr12:106668809|106670459	106668809	106670459	exon	1650	3	CSS0043453
CSS-circ0706	Chr12	Chr12:111184542|111184843	111184542	111184843	antisense	301	3	CSS0039870
CSS-circ0707	Chr12	Chr12:142753009|142753847	142753009	142753847	exon	838	3	CSS0003501
CSS-circ0708	Chr13	Chr13:16037156|16042124	16037156	16042124	exon	4968	3	CSS0001991
CSS-circ0709	Chr13	Chr13:80054330|80057047	80054330	80057047	exon	2717	3	CSS0005561
CSS-circ0710	Chr13	Chr13:88118332|88118929	88118332	88118929	intron	597	3	CSS0039116
CSS-circ0711	Chr13	Chr13:108157224|108160326	108157224	108160326	exon	3102	3	CSS0039068
CSS-circ0712	Chr14	Chr14:62255612|62256676	62255612	62256676	exon	1064	3	CSS0012613
CSS-circ0713	Chr15	Chr15:50292453|50300336	50292453	50300336	exon	7883	3	CSS0007487
CSS-circ0714	Chr15	Chr15:77391948|77394200	77391948	77394200	exon	2252	3	CSS0042898
CSS-circ0715	Chr15	Chr15:91051853|91054885	91051853	91054885	exon	3032	3	CSS0008312
CSS-circ0716	Chr2	Chr2:103945497|103951878	103945497	103951878	exon	6381	3	CSS0026873
CSS-circ0717	Chr2	Chr2:107112237|107113013	107112237	107113013	exon	776	3	CSS0028710
CSS-circ0718	Chr1	Chr1:119130396|119131532	119130396	119131532	intron	1136	3	CSS0041140
CSS-circ0719	Chr1	Chr1:120163743|120164629	120163743	120164629	exon	886	3	CSS0037755
CSS-circ0720	Chr1	Chr1:150504937|150505781	150504937	150505781	exon	844	3	CSS0038201
CSS-circ0721	Chr1	Chr1:163958858|163965945	163958858	163965945	exon	7087	3	CSS0047928	CSS0011297
CSS-circ0722	Chr1	Chr1:193848210|193848475	193848210	193848475	exon	265	3	CSS0034792
CSS-circ0723	Chr10	Chr10:137502082|137503999	137502082	137503999	exon	1917	3	CSS0005846
CSS-circ0724	Chr11	Chr11:627259|629992	627259	629992	exon	2733	3	CSS0037275
CSS-circ0725	Chr11	Chr11:7330622|7330944	7330622	7330944	exon	322	3	CSS0026770
CSS-circ0726	Chr11	Chr11:59904770|59904986	59904770	59904986	antisense	216	3	CSS0047546
CSS-circ0727	Chr11	Chr11:118180051|118181094	118180051	118181094	exon	1043	3	CSS0042503
CSS-circ0728	Chr13	Chr13:42680082|42686185	42680082	42686185	exon	6103	3	CSS0050125
CSS-circ0729	Chr13	Chr13:93492196|93495205	93492196	93495205	exon	3009	3	CSS0031103
CSS-circ0730	Chr13	Chr13:110564939|110566461	110564939	110566461	exon	1522	3	CSS0026275
CSS-circ0731	Chr13	Chr13:122530947|122531535	122530947	122531535	intron	588	3	CSS0049892
CSS-circ0732	Chr13	Chr13:126059066|126067418	126059066	126067418	exon	8352	3	CSS0035503
CSS-circ0733	Chr14	Chr14:10805609|10806903	10805609	10806903	exon	1294	3	CSS0045297
CSS-circ0734	Chr14	Chr14:14059118|14059693	14059118	14059693	intron	575	3	CSS0006702
CSS-circ0735	Chr2	Chr2:103934585|103936536	103934585	103936536	exon	1951	3	CSS0026873
CSS-circ0736	Chr1	Chr1:62539514|62540176	62539514	62540176	exon	662	3	CSS0036077
CSS-circ0737	Chr1	Chr1:69767296|69771761	69767296	69771761	exon	4465	3	CSS0005074
CSS-circ0738	Chr1	Chr1:219682843|219684061	219682843	219684061	exon	1218	3	CSS0036605
CSS-circ0739	Chr10	Chr10:142573631|142573888	142573631	142573888	exon	257	3	CSS0001201
CSS-circ0740	Chr11	Chr11:86607752|86608127	86607752	86608127	exon	375	3	CSS0034606
CSS-circ0741	Chr11	Chr11:95833518|95835691	95833518	95835691	exon	2173	3	CSS0015902
CSS-circ0742	Chr15	Chr15:2247592|2248622	2247592	2248622	intron	1030	3	CSS0002363
CSS-circ0743	Chr1	Chr1:152936607|152941641	152936607	152941641	exon	5034	3	CSS0024934
CSS-circ0744	Chr1	Chr1:193311923|193312662	193311923	193312662	exon	739	3	CSS0000081
CSS-circ0745	Chr1	Chr1:201806910|201814240	201806910	201814240	exon	7330	3	CSS0032537
CSS-circ0746	Chr10	Chr10:77453773|77463072	77453773	77463072	exon	9299	3	CSS0009413
CSS-circ0747	Chr11	Chr11:13753798|13762224	13753798	13762224	exon	8426	3	CSS0024429
CSS-circ0748	Chr11	Chr11:48372694|48372937	48372694	48372937	exon	243	3	CSS0013799
CSS-circ0749	Chr11	Chr11:88164285|88167863	88164285	88167863	exon	3578	3	CSS0001045
CSS-circ0750	Chr11	Chr11:93327123|93328071	93327123	93328071	exon	948	3	CSS0030822
CSS-circ0751	Chr13	Chr13:55779632|55779972	55779632	55779972	intron	340	3	CSS0033830
CSS-circ0752	Chr14	Chr14:24277622|24278055	24277622	24278055	exon	433	3	CSS0028721
CSS-circ0753	Chr14	Chr14:48448707|48451131	48448707	48451131	exon	2424	3	CSS0002830
CSS-circ0754	Chr14	Chr14:61115521|61115903	61115521	61115903	exon	382	3	CSS0013403
CSS-circ0755	Chr15	Chr15:11485993|11487019	11485993	11487019	exon	1026	3	CSS0023775
CSS-circ0756	Chr15	Chr15:37706564|37710109	37706564	37710109	exon	3545	3	CSS0017597
CSS-circ0757	Chr1	Chr1:11747177|11747454	11747177	11747454	exon	277	3	CSS0015153
CSS-circ0758	Chr1	Chr1:26917322|26918235	26917322	26918235	exon	913	3	CSS0025388
CSS-circ0759	Chr1	Chr1:131091877|131093142	131091877	131093142	exon	1265	3	CSS0002800
CSS-circ0760	Chr11	Chr11:110217682|110221697	110217682	110221697	exon	4015	3	CSS0034246
CSS-circ0761	Chr12	Chr12:124598072|124598634	124598072	124598634	exon	562	3	CSS0008724
CSS-circ0762	Chr12	Chr12:144911084|144917468	144911084	144917468	exon	6384	3	CSS0022136
CSS-circ0763	Chr13	Chr13:74068322|74068750	74068322	74068750	exon	428	3	CSS0028100
CSS-circ0764	Chr13	Chr13:92682418|92682698	92682418	92682698	exon	280	3	CSS0014157
CSS-circ0765	Chr13	Chr13:110507627|110509015	110507627	110509015	exon	1388	3	CSS0026275
CSS-circ0766	Chr13	Chr13:124244924|124247587	124244924	124247587	exon	2663	3	CSS0005930
CSS-circ0767	Chr13	Chr13:132769575|132770374	132769575	132770374	exon	799	3	CSS0021466
CSS-circ0768	Chr1	Chr1:162561035|162561548	162561035	162561548	exon	513	3	CSS0031337
CSS-circ0769	Chr10	Chr10:68667255|68667898	68667255	68667898	exon	643	3	CSS0048906
CSS-circ0770	Chr13	Chr13:90702585|90703858	90702585	90703858	exon	1273	3	CSS0002930
CSS-circ0771	Chr14	Chr14:12917724|12920358	12917724	12920358	exon	2634	3	CSS0022881
CSS-circ0772	Chr14	Chr14:115463155|115465435	115463155	115465435	intron	2280	3	CSS0021683
CSS-circ0773	Chr2	Chr2:107128481|107130599	107128481	107130599	exon	2118	3	CSS0014218
CSS-circ0774	Chr1	Chr1:29658907|29660237	29658907	29660237	exon	1330	3	CSS0020373
CSS-circ0775	Chr1	Chr1:77812237|77812878	77812237	77812878	exon	641	3	CSS0048010
CSS-circ0776	Chr10	Chr10:18078897|18086240	18078897	18086240	intron	7343	3	CSS0049204
CSS-circ0777	Chr10	Chr10:95272521|95276380	95272521	95276380	exon	3859	3	CSS0050437	CSS0049493
CSS-circ0778	Chr11	Chr11:4943456|4946605	4943456	4946605	exon	3149	3	CSS0037750
CSS-circ0779	Chr11	Chr11:54445465|54447697	54445465	54447697	intron	2232	3	CSS0045135
CSS-circ0780	Chr13	Chr13:18244742|18253409	18244742	18253409	exon	8667	3	CSS0022562
CSS-circ0781	Chr13	Chr13:59301356|59305197	59301356	59305197	intron	3841	3	CSS0004156
CSS-circ0782	Chr13	Chr13:65391735|65395261	65391735	65395261	exon	3526	3	CSS0036787
CSS-circ0783	Chr13	Chr13:67030121|67031664	67030121	67031664	exon	1543	3	CSS0010082
CSS-circ0784	Chr13	Chr13:110527295|110532132	110527295	110532132	exon	4837	3	CSS0026275
CSS-circ0785	Chr14	Chr14:72793676|72795319	72793676	72795319	exon	1643	3	CSS0038639
CSS-circ0786	Chr15	Chr15:53977749|53985740	53977749	53985740	intron	7991	3	CSS0039077
CSS-circ0787	Chr1	Chr1:69311165|69311508	69311165	69311508	intron	343	3	CSS0023542
CSS-circ0788	Chr1	Chr1:189204118|189206235	189204118	189206235	exon	2117	3	CSS0043743
CSS-circ0789	Chr10	Chr10:156254452|156255566	156254452	156255566	exon	1114	3	CSS0030968
CSS-circ0790	Chr11	Chr11:117110012|117110650	117110012	117110650	intron	638	3	CSS0000942
CSS-circ0791	Chr11	Chr11:120067636|120068013	120067636	120068013	exon	377	3	CSS0046180
CSS-circ0792	Chr13	Chr13:88994456|88998632	88994456	88998632	intron	4176	3	CSS0049839	CSS0030988
CSS-circ0793	Chr13	Chr13:105923355|105932015	105923355	105932015	exon	8660	3	CSS0018070
CSS-circ0794	Chr1	Chr1:98147689|98148976	98147689	98148976	exon	1287	3	CSS0005115
CSS-circ0795	Chr10	Chr10:18096097|18097519	18096097	18097519	exon	1422	3	CSS0049204
CSS-circ0796	Chr10	Chr10:165516029|165518064	165516029	165518064	exon	2035	3	CSS0035842
CSS-circ0797	Chr10	Chr10:165708453|165712477	165708453	165712477	exon	4024	3	CSS0030366
CSS-circ0798	Chr11	Chr11:6240659|6241289	6240659	6241289	exon	630	3	CSS0026475
CSS-circ0799	Chr11	Chr11:104312815|104322547	104312815	104322547	intron	9732	3	CSS0005260	CSS0003487
CSS-circ0800	Chr12	Chr12:22694396|22703892	22694396	22703892	exon	9496	3	CSS0031782
CSS-circ0801	Chr12	Chr12:149516041|149516426	149516041	149516426	exon	385	3	CSS0007720
CSS-circ0802	Chr13	Chr13:3856770|3866021	3856770	3866021	exon	9251	3	CSS0028166
CSS-circ0803	Chr13	Chr13:102695022|102695328	102695022	102695328	exon	306	3	CSS0044360
CSS-circ0804	Chr15	Chr15:117491123|117498111	117491123	117498111	intron	6988	3	CSS0031784
CSS-circ0805	Chr2	Chr2:104389037|104389361	104389037	104389361	exon	324	3	CSS0032385
CSS-circ0806	Chr1	Chr1:2485043|2488284	2485043	2488284	exon	3241	3	CSS0012969
CSS-circ0807	Chr10	Chr10:3934107|3938027	3934107	3938027	exon	3920	3	CSS0031320
CSS-circ0808	Chr10	Chr10:152019353|152020782	152019353	152020782	exon	1429	3	CSS0044676
CSS-circ0809	Chr10	Chr10:164887020|164888421	164887020	164888421	exon	1401	3	CSS0000007
CSS-circ0810	Chr11	Chr11:52140959|52146219	52140959	52146219	exon	5260	3	CSS0005897
CSS-circ0811	Chr14	Chr14:17942769|17943736	17942769	17943736	exon	967	3	CSS0029613
CSS-circ0812	Chr15	Chr15:80124613|80125586	80124613	80125586	exon	973	3	CSS0044091
CSS-circ0813	Chr1	Chr1:148301160|148301529	148301160	148301529	exon	369	3	CSS0020632
CSS-circ0814	Chr1	Chr1:177953861|177959586	177953861	177959586	exon	5725	3	CSS0026761
CSS-circ0815	Chr10	Chr10:142582169|142582750	142582169	142582750	exon	581	3	CSS0041781
CSS-circ0816	Chr10	Chr10:164893236|164894263	164893236	164894263	intron	1027	3	CSS0019023
CSS-circ0817	Chr11	Chr11:88986572|88987662	88986572	88987662	exon	1090	3	CSS0019197
CSS-circ0818	Chr11	Chr11:119585273|119588806	119585273	119588806	exon	3533	3	CSS0028494
CSS-circ0819	Chr11	Chr11:122868373|122869148	122868373	122869148	intron	775	3	CSS0028971
CSS-circ0820	Chr12	Chr12:24066296|24066653	24066296	24066653	exon	357	3	CSS0037038
CSS-circ0821	Chr12	Chr12:42605936|42606797	42605936	42606797	intron	861	3	CSS0046092
CSS-circ0822	Chr14	Chr14:115481187|115488466	115481187	115488466	exon	7279	3	CSS0021683
CSS-circ0823	Chr1	Chr1:26907626|26912188	26907626	26912188	exon	4562	3	CSS0002854
CSS-circ0824	Chr1	Chr1:69796701|69797794	69796701	69797794	exon	1093	3	CSS0005074
CSS-circ0825	Chr1	Chr1:125585462|125585946	125585462	125585946	exon	484	3	CSS0005952
CSS-circ0826	Chr11	Chr11:47597922|47599482	47597922	47599482	exon	1560	3	CSS0041747
CSS-circ0827	Chr11	Chr11:79995374|79995737	79995374	79995737	exon	363	3	CSS0039154
CSS-circ0828	Chr13	Chr13:42003307|42008627	42003307	42008627	exon	5320	3	CSS0040284
CSS-circ0829	Chr14	Chr14:1032912|1033994	1032912	1033994	exon	1082	3	CSS0040129
CSS-circ0830	Chr14	Chr14:2846633|2847030	2846633	2847030	exon	397	3	CSS0022834
CSS-circ0831	Chr10	Chr10:127037764|127038266	127037764	127038266	exon	502	3	CSS0015142
CSS-circ0832	Chr12	Chr12:131278030|131279166	131278030	131279166	intron	1136	3	CSS0019935
CSS-circ0833	Chr13	Chr13:90541117|90545444	90541117	90545444	exon	4327	3	CSS0049215
CSS-circ0834	Chr2	Chr2:48286269|48288253	48286269	48288253	exon	1984	3	CSS0013877
CSS-circ0835	Chr2	Chr2:84760341|84761863	84760341	84761863	exon	1522	3	CSS0022409
CSS-circ0836	Chr2	Chr2:92329372|92329980	92329372	92329980	exon	608	3	CSS0025970
CSS-circ0837	Chr2	Chr2:211275342|211275661	211275342	211275661	exon	319	3	CSS0010451
CSS-circ0838	Chr2	Chr2:213022923|213025382	213022923	213025382	intron	2459	3	CSS0027335
CSS-circ0839	Chr3	Chr3:25130817|25133641	25130817	25133641	exon	2824	3	CSS0028039
CSS-circ0840	Chr3	Chr3:34539782|34545347	34539782	34545347	exon	5565	3	CSS0034779
CSS-circ0841	Chr3	Chr3:93032312|93039027	93032312	93039027	exon	6715	3	CSS0030945
CSS-circ0842	Chr3	Chr3:107656683|107657726	107656683	107657726	exon	1043	3	CSS0031205
CSS-circ0843	Chr3	Chr3:133252266|133253921	133252266	133253921	intron	1655	3	CSS0048747
CSS-circ0844	Chr3	Chr3:140377047|140382433	140377047	140382433	exon	5386	3	CSS0002285
CSS-circ0845	Chr3	Chr3:166980899|166981555	166980899	166981555	exon	656	3	CSS0016694
CSS-circ0846	Chr3	Chr3:178718262|178718805	178718262	178718805	exon	543	3	CSS0048352
CSS-circ0847	Chr4	Chr4:27897533|27899087	27897533	27899087	exon	1554	3	CSS0024089
CSS-circ0848	Chr4	Chr4:37893811|37895659	37893811	37895659	exon	1848	3	CSS0019505	CSS0036871
CSS-circ0849	Chr4	Chr4:97697319|97699560	97697319	97699560	exon	2241	3	CSS0001334
CSS-circ0850	Chr4	Chr4:129496196|129496515	129496196	129496515	exon	319	3	CSS0036828
CSS-circ0851	Chr4	Chr4:182504571|182508925	182504571	182508925	exon	4354	3	CSS0039086
CSS-circ0852	Chr4	Chr4:192169938|192171458	192169938	192171458	exon	1520	3	CSS0049332
CSS-circ0853	Chr5	Chr5:1503114|1504001	1503114	1504001	exon	887	3	CSS0011288
CSS-circ0854	Chr5	Chr5:4083058|4083516	4083058	4083516	exon	458	3	CSS0038234
CSS-circ0855	Chr5	Chr5:132163039|132172773	132163039	132172773	exon	9734	3	CSS0039550
CSS-circ0856	Chr6	Chr6:11461776|11465891	11461776	11465891	exon	4115	3	CSS0033698
CSS-circ0857	Chr6	Chr6:11689641|11690883	11689641	11690883	exon	1242	3	CSS0022154
CSS-circ0858	Chr6	Chr6:40918167|40918354	40918167	40918354	exon	187	3	CSS0018869
CSS-circ0859	Chr6	Chr6:136426253|136427743	136426253	136427743	exon	1490	3	CSS0017567
CSS-circ0860	Chr6	Chr6:138493189|138493873	138493189	138493873	exon	684	3	CSS0016366
CSS-circ0861	Chr6	Chr6:168554808|168560263	168554808	168560263	exon	5455	3	CSS0039104
CSS-circ0862	Chr6	Chr6:170093468|170094103	170093468	170094103	exon	635	3	CSS0012245
CSS-circ0863	Chr6	Chr6:173353319|173355302	173353319	173355302	exon	1983	3	CSS0010551
CSS-circ0864	Chr7	Chr7:12152966|12153656	12152966	12153656	exon	690	3	CSS0028661
CSS-circ0865	Chr7	Chr7:13972642|13974815	13972642	13974815	exon	2173	3	CSS0016159
CSS-circ0866	Chr7	Chr7:17231637|17231869	17231637	17231869	antisense	232	3	CSS0020123
CSS-circ0867	Chr7	Chr7:26668866|26670509	26668866	26670509	exon	1643	3	CSS0012938
CSS-circ0868	Chr7	Chr7:133327153|133327634	133327153	133327634	intron	481	3	CSS0028199
CSS-circ0869	Chr7	Chr7:156125226|156130465	156125226	156130465	exon	5239	3	CSS0030770
CSS-circ0870	Chr7	Chr7:160503138|160504318	160503138	160504318	exon	1180	3	CSS0023917
CSS-circ0871	Chr2	Chr2:66230563|66230941	66230563	66230941	intron	378	3	CSS0004491
CSS-circ0872	Chr2	Chr2:82634599|82641850	82634599	82641850	exon	7251	3	CSS0019418
CSS-circ0873	Chr2	Chr2:84759877|84761863	84759877	84761863	exon	1986	3	CSS0022409
CSS-circ0874	Chr2	Chr2:212837077|212839288	212837077	212839288	intron	2211	3	CSS0027728
CSS-circ0875	Chr3	Chr3:8874825|8877579	8874825	8877579	exon	2754	3	CSS0049841
CSS-circ0876	Chr3	Chr3:61874173|61874442	61874173	61874442	exon	269	3	CSS0026736
CSS-circ0877	Chr3	Chr3:167307624|167312951	167307624	167312951	exon	5327	3	CSS0037990
CSS-circ0878	Chr4	Chr4:1348905|1357462	1348905	1357462	exon	8557	3	CSS0007221
CSS-circ0879	Chr4	Chr4:3576497|3577217	3576497	3577217	exon	720	3	CSS0010208
CSS-circ0880	Chr4	Chr4:71222332|71223848	71222332	71223848	exon	1516	3	CSS0024515
CSS-circ0881	Chr4	Chr4:94940412|94941646	94940412	94941646	exon	1234	3	CSS0032323
CSS-circ0882	Chr4	Chr4:126431225|126438679	126431225	126438679	exon	7454	3	CSS0030031
CSS-circ0883	Chr5	Chr5:7450909|7457978	7450909	7457978	exon	7069	3	CSS0018371
CSS-circ0884	Chr5	Chr5:65739005|65740305	65739005	65740305	exon	1300	3	CSS0033440
CSS-circ0885	Chr5	Chr5:147894754|147896852	147894754	147896852	exon	2098	3	CSS0022307
CSS-circ0886	Chr6	Chr6:127181442|127181954	127181442	127181954	exon	512	3	CSS0011529
CSS-circ0887	Chr6	Chr6:127227220|127228704	127227220	127228704	exon	1484	3	CSS0011529
CSS-circ0888	Chr6	Chr6:131434963|131443813	131434963	131443813	exon	8850	3	CSS0034040
CSS-circ0889	Chr6	Chr6:131437708|131443813	131437708	131443813	exon	6105	3	CSS0034040
CSS-circ0890	Chr6	Chr6:149742804|149743071	149742804	149743071	exon	267	3	CSS0012676
CSS-circ0891	Chr7	Chr7:74617712|74619183	74617712	74619183	exon	1471	3	CSS0009322
CSS-circ0892	Chr7	Chr7:117849426|117849903	117849426	117849903	exon	477	3	CSS0039044
CSS-circ0893	Chr7	Chr7:133308691|133309430	133308691	133309430	intron	739	3	CSS0008275
CSS-circ0894	Chr2	Chr2:17309165|17309704	17309165	17309704	exon	539	3	CSS0021599
CSS-circ0895	Chr2	Chr2:58901279|58903390	58901279	58903390	exon	2111	3	CSS0037347	CSS0041558
CSS-circ0896	Chr2	Chr2:69492031|69493412	69492031	69493412	exon	1381	3	CSS0038038
CSS-circ0897	Chr2	Chr2:71185814|71186481	71185814	71186481	exon	667	3	CSS0048760
CSS-circ0898	Chr2	Chr2:71186351|71193990	71186351	71193990	exon	7639	3	CSS0048760
CSS-circ0899	Chr2	Chr2:93748055|93749699	93748055	93749699	intron	1644	3	CSS0020803
CSS-circ0900	Chr2	Chr2:127553715|127555456	127553715	127555456	exon	1741	3	CSS0027279
CSS-circ0901	Chr2	Chr2:130178373|130180437	130178373	130180437	exon	2064	3	CSS0012901
CSS-circ0902	Chr2	Chr2:191690147|191691873	191690147	191691873	exon	1726	3	CSS0049223
CSS-circ0903	Chr2	Chr2:211945330|211948227	211945330	211948227	exon	2897	3	CSS0025527
CSS-circ0904	Chr3	Chr3:1202877|1210324	1202877	1210324	intron	7447	3	CSS0034985
CSS-circ0905	Chr3	Chr3:2522595|2523502	2522595	2523502	exon	907	3	CSS0044808
CSS-circ0906	Chr3	Chr3:54314259|54321330	54314259	54321330	exon	7071	3	CSS0049007
CSS-circ0907	Chr3	Chr3:56784147|56789620	56784147	56789620	exon	5473	3	CSS0043675
CSS-circ0908	Chr3	Chr3:141002593|141002801	141002593	141002801	exon	208	3	CSS0019111
CSS-circ0909	Chr4	Chr4:96514611|96518983	96514611	96518983	exon	4372	3	CSS0009958
CSS-circ0910	Chr4	Chr4:162624013|162633971	162624013	162633971	exon	9958	3	CSS0018649
CSS-circ0911	Chr5	Chr5:23591336|23592735	23591336	23592735	exon	1399	3	CSS0003917
CSS-circ0912	Chr5	Chr5:159142286|159142829	159142286	159142829	exon	543	3	CSS0015604
CSS-circ0913	Chr6	Chr6:10572702|10580609	10572702	10580609	exon	7907	3	CSS0015994
CSS-circ0914	Chr6	Chr6:34791129|34796229	34791129	34796229	exon	5100	3	CSS0020505
CSS-circ0915	Chr6	Chr6:127227465|127228063	127227465	127228063	exon	598	3	CSS0011529
CSS-circ0916	Chr6	Chr6:147748109|147748910	147748109	147748910	exon	801	3	CSS0023589
CSS-circ0917	Chr7	Chr7:26648191|26650692	26648191	26650692	intron	2501	3	CSS0012938
CSS-circ0918	Chr7	Chr7:47893599|47894295	47893599	47894295	intron	696	3	CSS0029042
CSS-circ0919	Chr7	Chr7:79439244|79439727	79439244	79439727	exon	483	3	CSS0020771
CSS-circ0920	Chr7	Chr7:150972595|150979242	150972595	150979242	intron	6647	3	CSS0047544
CSS-circ0921	Chr7	Chr7:160515254|160516232	160515254	160516232	exon	978	3	CSS0023917
CSS-circ0922	Chr2	Chr2:50507796|50516305	50507796	50516305	exon	8509	3	CSS0018402
CSS-circ0923	Chr2	Chr2:75036165|75036950	75036165	75036950	intron	785	3	CSS0002450
CSS-circ0924	Chr2	Chr2:76382305|76384428	76382305	76384428	exon	2123	3	CSS0013752
CSS-circ0925	Chr3	Chr3:8585889|8587977	8585889	8587977	exon	2088	3	CSS0045398
CSS-circ0926	Chr3	Chr3:18860946|18867231	18860946	18867231	exon	6285	3	CSS0000902
CSS-circ0927	Chr3	Chr3:143342885|143344006	143342885	143344006	exon	1121	3	CSS0020521
CSS-circ0928	Chr3	Chr3:167233993|167234314	167233993	167234314	exon	321	3	CSS0000636
CSS-circ0929	Chr3	Chr3:176051590|176053343	176051590	176053343	exon	1753	3	CSS0038908
CSS-circ0930	Chr4	Chr4:126433881|126438679	126433881	126438679	exon	4798	3	CSS0030031
CSS-circ0931	Chr4	Chr4:160749387|160751243	160749387	160751243	intron	1856	3	CSS0000835
CSS-circ0932	Chr5	Chr5:132166083|132172773	132166083	132172773	exon	6690	3	CSS0039550
CSS-circ0933	Chr5	Chr5:179530346|179531660	179530346	179531660	exon	1314	3	CSS0027888
CSS-circ0934	Chr6	Chr6:11692339|11696109	11692339	11696109	exon	3770	3	CSS0022154
CSS-circ0935	Chr6	Chr6:154317283|154324139	154317283	154324139	exon	6856	3	CSS0008969
CSS-circ0936	Chr6	Chr6:154323911|154333434	154323911	154333434	exon	9523	3	CSS0008969
CSS-circ0937	Chr7	Chr7:45530049|45532476	45530049	45532476	exon	2427	3	CSS0045677
CSS-circ0938	Chr7	Chr7:58555872|58556752	58555872	58556752	exon	880	3	CSS0000687
CSS-circ0939	Chr7	Chr7:136253929|136255256	136253929	136255256	exon	1327	3	CSS0012456
CSS-circ0940	Chr2	Chr2:82627498|82635155	82627498	82635155	exon	7657	3	CSS0019418
CSS-circ0941	Chr2	Chr2:82627498|82637136	82627498	82637136	exon	9638	3	CSS0019418
CSS-circ0942	Chr2	Chr2:174639999|174640664	174639999	174640664	exon	665	3	CSS0042716
CSS-circ0943	Chr2	Chr2:212192622|212200036	212192622	212200036	intron	7414	3	CSS0010075	CSS0022673
CSS-circ0944	Chr3	Chr3:42291838|42292276	42291838	42292276	exon	438	3	CSS0018767
CSS-circ0945	Chr4	Chr4:69872594|69872826	69872594	69872826	exon	232	3	CSS0027199
CSS-circ0946	Chr4	Chr4:77437864|77441169	77437864	77441169	exon	3305	3	CSS0013758
CSS-circ0947	Chr5	Chr5:33602029|33602351	33602029	33602351	exon	322	3	CSS0038817
CSS-circ0948	Chr6	Chr6:56269383|56271718	56269383	56271718	exon	2335	3	CSS0024399
CSS-circ0949	Chr6	Chr6:112640036|112640745	112640036	112640745	exon	709	3	CSS0019355
CSS-circ0950	Chr7	Chr7:47891557|47891884	47891557	47891884	exon	327	3	CSS0018090
CSS-circ0951	Chr7	Chr7:131103612|131105293	131103612	131105293	exon	1681	3	CSS0007603
CSS-circ0952	Chr2	Chr2:39654726|39656722	39654726	39656722	intron	1996	3	CSS0014466
CSS-circ0953	Chr2	Chr2:92364943|92369668	92364943	92369668	exon	4725	3	CSS0025970
CSS-circ0954	Chr3	Chr3:14629982|14632379	14629982	14632379	exon	2397	3	CSS0011815
CSS-circ0955	Chr3	Chr3:145632665|145633987	145632665	145633987	exon	1322	3	CSS0015060
CSS-circ0956	Chr4	Chr4:169415307|169415555	169415307	169415555	exon	248	3	CSS0048984
CSS-circ0957	Chr5	Chr5:4237353|4240384	4237353	4240384	exon	3031	3	CSS0004840
CSS-circ0958	Chr5	Chr5:132165391|132166508	132165391	132166508	exon	1117	3	CSS0039550
CSS-circ0959	Chr6	Chr6:77129824|77131167	77129824	77131167	exon	1343	3	CSS0032755
CSS-circ0960	Chr6	Chr6:164921906|164922593	164921906	164922593	exon	687	3	CSS0041596
CSS-circ0961	Chr6	Chr6:177701146|177701540	177701146	177701540	intron	394	3	CSS0003132
CSS-circ0962	Chr7	Chr7:44293918|44298081	44293918	44298081	exon	4163	3	CSS0015161
CSS-circ0963	Chr7	Chr7:49504375|49504857	49504375	49504857	exon	482	3	CSS0035584
CSS-circ0964	Chr7	Chr7:113263664|113272770	113263664	113272770	intron	9106	3	CSS0021713
CSS-circ0965	Chr7	Chr7:157307789|157309260	157307789	157309260	exon	1471	3	CSS0018433
CSS-circ0966	Chr2	Chr2:87529807|87530187	87529807	87530187	exon	380	3	CSS0039247
CSS-circ0967	Chr2	Chr2:92117996|92118730	92117996	92118730	exon	734	3	CSS0044980
CSS-circ0968	Chr2	Chr2:94176624|94177263	94176624	94177263	exon	639	3	CSS0034026
CSS-circ0969	Chr3	Chr3:5083939|5084591	5083939	5084591	exon	652	3	CSS0011216
CSS-circ0970	Chr3	Chr3:54039483|54040569	54039483	54040569	exon	1086	3	CSS0021124
CSS-circ0971	Chr3	Chr3:95746342|95753818	95746342	95753818	exon	7476	3	CSS0009585
CSS-circ0972	Chr3	Chr3:175661211|175665283	175661211	175665283	exon	4072	3	CSS0001221
CSS-circ0973	Chr4	Chr4:15871507|15872065	15871507	15872065	exon	558	3	CSS0008782
CSS-circ0974	Chr4	Chr4:19878927|19880675	19878927	19880675	exon	1748	3	CSS0026728
CSS-circ0975	Chr4	Chr4:31050574|31050887	31050574	31050887	exon	313	3	CSS0029968
CSS-circ0976	Chr4	Chr4:136242194|136242425	136242194	136242425	exon	231	3	CSS0028029
CSS-circ0977	Chr5	Chr5:14958041|14960506	14958041	14960506	exon	2465	3	CSS0029268	CSS0045242
CSS-circ0978	Chr5	Chr5:46501661|46504170	46501661	46504170	intron	2509	3	CSS0006711
CSS-circ0979	Chr6	Chr6:7358678|7359190	7358678	7359190	exon	512	3	CSS0013102
CSS-circ0980	Chr6	Chr6:127222151|127224598	127222151	127224598	exon	2447	3	CSS0011529
CSS-circ0981	Chr6	Chr6:149841067|149841653	149841067	149841653	exon	586	3	CSS0044256
CSS-circ0982	Chr6	Chr6:166897458|166898497	166897458	166898497	exon	1039	3	CSS0038781
CSS-circ0983	Chr7	Chr7:47529044|47529496	47529044	47529496	intron	452	3	CSS0001340
CSS-circ0984	Chr7	Chr7:47893562|47894295	47893562	47894295	intron	733	3	CSS0029042
CSS-circ0985	Chr7	Chr7:156017113|156019707	156017113	156019707	exon	2594	3	CSS0003870
CSS-circ0986	Chr2	Chr2:12660392|12662435	12660392	12662435	exon	2043	3	CSS0026837
CSS-circ0987	Chr3	Chr3:1174706|1175198	1174706	1175198	exon	492	3	CSS0034985
CSS-circ0988	Chr7	Chr7:5217901|5218358	5217901	5218358	exon	457	3	CSS0027692
CSS-circ0989	Chr7	Chr7:26669917|26670109	26669917	26670109	intron	192	3	CSS0012938
CSS-circ0990	Chr2	Chr2:41783726|41785228	41783726	41785228	exon	1502	3	CSS0000672
CSS-circ0991	Chr2	Chr2:82701914|82703954	82701914	82703954	intron	2040	3	CSS0025366
CSS-circ0992	Chr3	Chr3:66315178|66316704	66315178	66316704	exon	1526	3	CSS0037311
CSS-circ0993	Chr3	Chr3:96260236|96264763	96260236	96264763	exon	4527	3	CSS0025631
CSS-circ0994	Chr4	Chr4:73977621|73978917	73977621	73978917	exon	1296	3	CSS0023699
CSS-circ0995	Chr4	Chr4:86402001|86403428	86402001	86403428	exon	1427	3	CSS0049176
CSS-circ0996	Chr5	Chr5:1431998|1433329	1431998	1433329	exon	1331	3	CSS0016871
CSS-circ0997	Chr5	Chr5:29922950|29924398	29922950	29924398	intron	1448	3	CSS0043856
CSS-circ0998	Chr6	Chr6:6439287|6439829	6439287	6439829	exon	542	3	CSS0013321
CSS-circ0999	Chr6	Chr6:11130464|11131711	11130464	11131711	exon	1247	3	CSS0024382
CSS-circ1000	Chr6	Chr6:84876132|84879042	84876132	84879042	intron	2910	3	CSS0042065
CSS-circ1001	Chr6	Chr6:176454813|176455235	176454813	176455235	exon	422	3	CSS0026989
CSS-circ1002	Chr7	Chr7:36568830|36569352	36568830	36569352	exon	522	3	CSS0015742
CSS-circ1003	Chr7	Chr7:102248941|102249851	102248941	102249851	exon	910	3	CSS0026766
CSS-circ1004	Chr7	Chr7:113225041|113225513	113225041	113225513	intron	472	3	CSS0023351
CSS-circ1005	Chr7	Chr7:157253046|157253580	157253046	157253580	exon	534	3	CSS0044195
CSS-circ1006	Chr2	Chr2:36027518|36027824	36027518	36027824	exon	306	3	CSS0029690
CSS-circ1007	Chr2	Chr2:91820658|91822840	91820658	91822840	intron	2182	3	CSS0008302
CSS-circ1008	Chr4	Chr4:39369717|39370694	39369717	39370694	exon	977	3	CSS0006668
CSS-circ1009	Chr4	Chr4:71234824|71236228	71234824	71236228	exon	1404	3	CSS0024515
CSS-circ1010	Chr5	Chr5:1482197|1484969	1482197	1484969	exon	2772	3	CSS0011288
CSS-circ1011	Chr6	Chr6:107740848|107745522	107740848	107745522	exon	4674	3	CSS0025263
CSS-circ1012	Chr7	Chr7:9465294|9466136	9465294	9466136	intron	842	3	CSS0006292
CSS-circ1013	Chr7	Chr7:58555460|58555933	58555460	58555933	antisense	473	3	CSS0000687
CSS-circ1014	Chr2	Chr2:18356951|18360676	18356951	18360676	exon	3725	3	CSS0032032
CSS-circ1015	Chr2	Chr2:74616704|74617257	74616704	74617257	exon	553	3	CSS0005519
CSS-circ1016	Chr2	Chr2:75863727|75864189	75863727	75864189	exon	462	3	CSS0004196
CSS-circ1017	Chr2	Chr2:83521194|83523191	83521194	83523191	exon	1997	3	CSS0027822
CSS-circ1018	Chr2	Chr2:130338087|130339028	130338087	130339028	exon	941	3	CSS0010016
CSS-circ1019	Chr2	Chr2:212987001|212987608	212987001	212987608	intron	607	3	CSS0027335
CSS-circ1020	Chr3	Chr3:140377047|140380729	140377047	140380729	exon	3682	3	CSS0002285
CSS-circ1021	Chr4	Chr4:15518380|15519115	15518380	15519115	exon	735	3	CSS0038874
CSS-circ1022	Chr4	Chr4:15866124|15866456	15866124	15866456	exon	332	3	CSS0008782
CSS-circ1023	Chr4	Chr4:40304597|40305379	40304597	40305379	exon	782	3	CSS0040268
CSS-circ1024	Chr4	Chr4:41987422|41988070	41987422	41988070	exon	648	3	CSS0009305
CSS-circ1025	Chr4	Chr4:102710895|102711951	102710895	102711951	exon	1056	3	CSS0013374
CSS-circ1026	Chr4	Chr4:129529004|129530621	129529004	129530621	exon	1617	3	CSS0000896
CSS-circ1027	Chr6	Chr6:149975608|149977599	149975608	149977599	exon	1991	3	CSS0046889
CSS-circ1028	Chr7	Chr7:45357097|45364646	45357097	45364646	intron	7549	3	CSS0028585
CSS-circ1029	Chr7	Chr7:72191925|72195141	72191925	72195141	exon	3216	3	CSS0018908
CSS-circ1030	Chr2	Chr2:50173746|50176438	50173746	50176438	intron	2692	3	CSS0008291
CSS-circ1031	Chr3	Chr3:128488409|128494081	128488409	128494081	intron	5672	3	CSS0018905
CSS-circ1032	Chr4	Chr4:3706022|3706809	3706022	3706809	intron	787	3	CSS0024195
CSS-circ1033	Chr4	Chr4:82907751|82908370	82907751	82908370	intron	619	3	CSS0037498
CSS-circ1034	Chr4	Chr4:162629996|162631889	162629996	162631889	exon	1893	3	CSS0018649
CSS-circ1035	Chr4	Chr4:178070028|178070573	178070028	178070573	exon	545	3	CSS0010749
CSS-circ1036	Chr5	Chr5:193528876|193531133	193528876	193531133	intron	2257	3	CSS0040613
CSS-circ1037	Chr6	Chr6:56262576|56263567	56262576	56263567	exon	991	3	CSS0041761
CSS-circ1038	Chr7	Chr7:77669122|77674460	77669122	77674460	exon	5338	3	CSS0006152
CSS-circ1039	Chr7	Chr7:107072651|107076038	107072651	107076038	exon	3387	3	CSS0030422
CSS-circ1040	Chr2	Chr2:83410737|83411146	83410737	83411146	exon	409	3	CSS0000475
CSS-circ1041	Chr2	Chr2:146713970|146720507	146713970	146720507	exon	6537	3	CSS0039255
CSS-circ1042	Chr3	Chr3:16605914|16607444	16605914	16607444	exon	1530	3	CSS0040207
CSS-circ1043	Chr4	Chr4:178622146|178622362	178622146	178622362	intron	216	3	CSS0043875
CSS-circ1044	Chr6	Chr6:76945117|76953216	76945117	76953216	exon	8099	3	CSS0042253
CSS-circ1045	Chr6	Chr6:89860243|89861004	89860243	89861004	exon	761	3	CSS0044084
CSS-circ1046	Chr6	Chr6:177094725|177100601	177094725	177100601	exon	5876	3	CSS0029020
CSS-circ1047	Chr2	Chr2:10967649|10969824	10967649	10969824	exon	2175	3	CSS0024841
CSS-circ1048	Chr2	Chr2:211275342|211281877	211275342	211281877	exon	6535	3	CSS0010451
CSS-circ1049	Chr3	Chr3:1207714|1215956	1207714	1215956	exon	8242	3	CSS0034985
CSS-circ1050	Chr4	Chr4:182608489|182610875	182608489	182610875	exon	2386	3	CSS0003995
CSS-circ1051	Chr5	Chr5:153740687|153747501	153740687	153747501	exon	6814	3	CSS0020381
CSS-circ1052	Chr5	Chr5:190398881|190406353	190398881	190406353	exon	7472	3	CSS0023058
CSS-circ1053	Chr6	Chr6:133021753|133022158	133021753	133022158	exon	405	3	CSS0040077
CSS-circ1054	Chr6	Chr6:177106602|177108054	177106602	177108054	exon	1452	3	CSS0029020
CSS-circ1055	Chr7	Chr7:61477397|61484302	61477397	61484302	exon	6905	3	CSS0013662
CSS-circ1056	Chr7	Chr7:184643840|184646463	184643840	184646463	exon	2623	3	CSS0010103
CSS-circ1057	Chr2	Chr2:32392238|32392640	32392238	32392640	antisense	402	3	CSS0031347
CSS-circ1058	Chr2	Chr2:211546324|211553682	211546324	211553682	intron	7358	3	CSS0039496
CSS-circ1059	Chr5	Chr5:9975544|9976951	9975544	9976951	exon	1407	3	CSS0008897
CSS-circ1060	Chr5	Chr5:68001033|68001982	68001033	68001982	exon	949	3	CSS0011006
CSS-circ1061	Chr7	Chr7:184731386|184731950	184731386	184731950	exon	564	3	CSS0011113
CSS-circ1062	Chr8	Chr8:56664880|56668952	56664880	56668952	exon	4072	3	CSS0033560
CSS-circ1063	Chr8	Chr8:113132022|113133429	113132022	113133429	exon	1407	3	CSS0049238
CSS-circ1064	Chr8	Chr8:128984771|128985408	128984771	128985408	exon	637	3	CSS0012596
CSS-circ1065	Chr9	Chr9:36922083|36929455	36922083	36929455	exon	7372	3	CSS0006110
CSS-circ1066	Chr9	Chr9:52577189|52577635	52577189	52577635	exon	446	3	CSS0040615
CSS-circ1067	Chr9	Chr9:143205707|143206193	143205707	143206193	exon	486	3	CSS0037156
CSS-circ1068	Chr9	Chr9:151253111|151254164	151253111	151254164	exon	1053	3	CSS0044601
CSS-circ1069	Contig1045	Contig1045:80773|81817	80773	81817	intron	1044	3	CSS0047630
CSS-circ1070	Contig1059	Contig1059:198094|199940	198094	199940	intron	1846	3	CSS0041800
CSS-circ1071	Contig1125	Contig1125:441629|443567	441629	443567	exon	1938	3	CSS0032424
CSS-circ1072	Contig1312	Contig1312:604498|608836	604498	608836	intron	4338	3	CSS0027215
CSS-circ1073	Contig211	Contig211:636439|639184	636439	639184	intron	2745	3	CSS0031174
CSS-circ1074	Contig328	Contig328:38335|39112	38335	39112	intron	777	3	CSS0039148
CSS-circ1075	Contig730	Contig730:17818|18569	17818	18569	intron	751	3	CSS0036647
CSS-circ1076	Contig753	Contig753:626470|627737	626470	627737	intron	1267	3	CSS0007289
CSS-circ1077	Chr8	Chr8:35177263|35178816	35177263	35178816	exon	1553	3	CSS0023132
CSS-circ1078	Chr8	Chr8:37991662|37992162	37991662	37992162	exon	500	3	CSS0049368
CSS-circ1079	Chr8	Chr8:75661532|75666344	75661532	75666344	exon	4812	3	CSS0037095
CSS-circ1080	Chr8	Chr8:119206132|119206533	119206132	119206533	exon	401	3	CSS0018028
CSS-circ1081	Chr8	Chr8:162751883|162754526	162751883	162754526	intron	2643	3	CSS0012057
CSS-circ1082	Chr9	Chr9:7287329|7289689	7287329	7289689	exon	2360	3	CSS0020016
CSS-circ1083	Chr9	Chr9:7289135|7289689	7289135	7289689	exon	554	3	CSS0020016
CSS-circ1084	Chr9	Chr9:18000763|18004326	18000763	18004326	exon	3563	3	CSS0020548	CSS0018059
CSS-circ1085	Chr9	Chr9:72567561|72568295	72567561	72568295	intron	734	3	CSS0002929
CSS-circ1086	Chr9	Chr9:98008346|98013084	98008346	98013084	exon	4738	3	CSS0027091
CSS-circ1087	Chr9	Chr9:117021987|117022213	117021987	117022213	exon	226	3	CSS0028423
CSS-circ1088	Contig1092	Contig1092:161300|162030	161300	162030	intron	730	3	CSS0018921
CSS-circ1089	Contig116	Contig116:175271|178165	175271	178165	intron	2894	3	CSS0036187
CSS-circ1090	Contig119	Contig119:208121|208353	208121	208353	exon	232	3	CSS0021256
CSS-circ1091	Contig1306	Contig1306:32667|33222	32667	33222	intron	555	3	CSS0043151
CSS-circ1092	Contig23	Contig23:439357|440631	439357	440631	intron	1274	3	CSS0046520
CSS-circ1093	Contig3	Contig3:54224|54675	54224	54675	intron	451	3	CSS0049637
CSS-circ1094	Contig766	Contig766:88806|90746	88806	90746	intron	1940	3	CSS0005803
CSS-circ1095	Chr8	Chr8:2144032|2147601	2144032	2147601	exon	3569	3	CSS0012615
CSS-circ1096	Chr8	Chr8:20297109|20297947	20297109	20297947	intron	838	3	CSS0003601
CSS-circ1097	Chr8	Chr8:96219448|96225001	96219448	96225001	exon	5553	3	CSS0046912
CSS-circ1098	Chr9	Chr9:6761909|6763831	6761909	6763831	intron	1922	3	CSS0035117
CSS-circ1099	Chr9	Chr9:71022050|71022896	71022050	71022896	exon	846	3	CSS0028371
CSS-circ1100	Chr9	Chr9:94000756|94004426	94000756	94004426	exon	3670	3	CSS0044650
CSS-circ1101	Chr9	Chr9:127954982|127955568	127954982	127955568	exon	586	3	CSS0002441
CSS-circ1102	Contig1120	Contig1120:401977|402230	401977	402230	exon	253	3	CSS0002438
CSS-circ1103	Contig1125	Contig1125:150893|151557	150893	151557	intron	664	3	CSS0029129
CSS-circ1104	Chr8	Chr8:6225338|6226765	6225338	6226765	exon	1427	3	CSS0032808
CSS-circ1105	Chr8	Chr8:83504486|83507706	83504486	83507706	exon	3220	3	CSS0046806
CSS-circ1106	Chr8	Chr8:139930551|139932568	139930551	139932568	exon	2017	3	CSS0049104
CSS-circ1107	Chr8	Chr8:156711933|156713839	156711933	156713839	exon	1906	3	CSS0014014
CSS-circ1108	Chr9	Chr9:6325706|6326167	6325706	6326167	exon	461	3	CSS0047781
CSS-circ1109	Chr9	Chr9:17910671|17913081	17910671	17913081	exon	2410	3	CSS0009777
CSS-circ1110	Chr9	Chr9:18003076|18004326	18003076	18004326	exon	1250	3	CSS0020548
CSS-circ1111	Chr9	Chr9:42912052|42913038	42912052	42913038	exon	986	3	CSS0029067
CSS-circ1112	Contig135	Contig135:1238154|1240770	1238154	1240770	intron	2616	3	CSS0026870
CSS-circ1113	Contig313	Contig313:748468|748988	748468	748988	intron	520	3	CSS0012736
CSS-circ1114	Contig331	Contig331:217808|218547	217808	218547	intron	739	3	CSS0045500
CSS-circ1115	Contig989	Contig989:198876|201033	198876	201033	intron	2157	3	CSS0010552
CSS-circ1116	Contig1290	Contig1290:293167|294795	293167	294795	intron	1628	3	CSS0045851
CSS-circ1117	Contig311	Contig311:84119|84864	84119	84864	intron	745	3	CSS0002090
CSS-circ1118	Contig514	Contig514:561371|562865	561371	562865	intron	1494	3	CSS0023837
CSS-circ1119	Contig753	Contig753:621616|626816	621616	626816	exon	5200	3	CSS0007289
CSS-circ1120	Chr8	Chr8:66108075|66108724	66108075	66108724	exon	649	3	CSS0016268
CSS-circ1121	Chr8	Chr8:121012562|121014509	121012562	121014509	exon	1947	3	CSS0045436
CSS-circ1122	Chr8	Chr8:158505069|158505489	158505069	158505489	exon	420	3	CSS0026000
CSS-circ1123	Chr9	Chr9:45800661|45801627	45800661	45801627	exon	966	3	CSS0003238
CSS-circ1124	Contig1040	Contig1040:306348|306897	306348	306897	intron	549	3	CSS0020559
CSS-circ1125	Contig23	Contig23:560035|563823	560035	563823	intron	3788	3	CSS0044786
CSS-circ1126	Contig503	Contig503:169233|174667	169233	174667	intron	5434	3	CSS0001731
CSS-circ1127	Contig952	Contig952:15413|15880	15413	15880	intron	467	3	CSS0026558
CSS-circ1128	Contig1039	Contig1039:1338201|1338536	1338201	1338536	intron	335	3	CSS0013697
CSS-circ1129	Contig1039	Contig1039:1733560|1742503	1733560	1742503	intron	8943	3	CSS0044397
CSS-circ1130	Chr9	Chr9:94255619|94260786	94255619	94260786	exon	5167	3	CSS0008173
CSS-circ1131	Contig969	Contig969:158148|158919	158148	158919	exon	771	3	CSS0008058
CSS-circ1132	Chr8	Chr8:6542589|6547453	6542589	6547453	intron	4864	3	CSS0025411
CSS-circ1133	Chr8	Chr8:22132156|22132730	22132156	22132730	exon	574	3	CSS0022201
CSS-circ1134	Chr8	Chr8:86771761|86772606	86771761	86772606	exon	845	3	CSS0017676
CSS-circ1135	Chr8	Chr8:119318752|119319128	119318752	119319128	exon	376	3	CSS0031897
CSS-circ1136	Chr8	Chr8:156746852|156747320	156746852	156747320	exon	468	3	CSS0035109
CSS-circ1137	Chr9	Chr9:73974|76255	73974	76255	exon	2281	3	CSS0034479
CSS-circ1138	Chr9	Chr9:4870604|4872525	4870604	4872525	exon	1921	3	CSS0039927
CSS-circ1139	Chr9	Chr9:17525130|17525820	17525130	17525820	exon	690	3	CSS0040136
CSS-circ1140	Chr9	Chr9:114029570|114036271	114029570	114036271	exon	6701	3	CSS0023334
CSS-circ1141	Contig1039	Contig1039:704374|710397	704374	710397	intron	6023	3	CSS0048327
CSS-circ1142	Contig1040	Contig1040:108642|109449	108642	109449	exon	807	3	CSS0029508
CSS-circ1143	Contig130	Contig130:333672|334853	333672	334853	intron	1181	3	CSS0007361
CSS-circ1144	Contig175	Contig175:41376|42980	41376	42980	intron	1604	3	CSS0007985
CSS-circ1145	Contig450	Contig450:194507|197442	194507	197442	intron	2935	3	CSS0014360
CSS-circ1146	Contig658	Contig658:35053|36706	35053	36706	intron	1653	3	CSS0004189
CSS-circ1147	Chr8	Chr8:7339607|7341277	7339607	7341277	intron	1670	3	CSS0032019
CSS-circ1148	Chr8	Chr8:14881883|14886324	14881883	14886324	exon	4441	3	CSS0041158
CSS-circ1149	Chr9	Chr9:50801273|50802931	50801273	50802931	exon	1658	3	CSS0002331
CSS-circ1150	Contig1040	Contig1040:306585|307647	306585	307647	exon	1062	3	CSS0020559
CSS-circ1151	Contig116	Contig116:175271|179248	175271	179248	intron	3977	3	CSS0036187
CSS-circ1152	Contig286	Contig286:163398|167439	163398	167439	intron	4041	3	CSS0034102
CSS-circ1153	Chr8	Chr8:113141809|113143362	113141809	113143362	exon	1553	3	CSS0049238
CSS-circ1154	Chr8	Chr8:156269523|156271831	156269523	156271831	intron	2308	3	CSS0021279
CSS-circ1155	Chr9	Chr9:52395|52679	52395	52679	exon	284	3	CSS0007810
CSS-circ1156	Chr9	Chr9:164890789|164898081	164890789	164898081	exon	7292	3	CSS0011740
CSS-circ1157	Contig1275	Contig1275:666126|671038	666126	671038	intron	4912	3	CSS0012196
CSS-circ1158	Contig1290	Contig1290:293167|295102	293167	295102	intron	1935	3	CSS0045851
CSS-circ1159	Contig175	Contig175:36449|41469	36449	41469	intron	5020	3	CSS0007985
CSS-circ1160	Contig18	Contig18:358171|358806	358171	358806	intron	635	3	CSS0046405
CSS-circ1161	Contig313	Contig313:747942|749280	747942	749280	intron	1338	3	CSS0012736
CSS-circ1162	Contig627	Contig627:126993|128124	126993	128124	intron	1131	3	CSS0021889
CSS-circ1163	Contig687	Contig687:109518|110225	109518	110225	intron	707	3	CSS0007705
CSS-circ1164	Chr8	Chr8:127975726|127977927	127975726	127977927	exon	2201	3	CSS0028341
CSS-circ1165	Chr8	Chr8:160171996|160174672	160171996	160174672	exon	2676	3	CSS0000491
CSS-circ1166	Chr9	Chr9:7287370|7289689	7287370	7289689	exon	2319	3	CSS0020016
CSS-circ1167	Chr9	Chr9:94642816|94644814	94642816	94644814	intron	1998	3	CSS0036226	CSS0012387
CSS-circ1168	Chr9	Chr9:155069367|155069901	155069367	155069901	exon	534	3	CSS0008836
CSS-circ1169	Contig1039	Contig1039:1494105|1495899	1494105	1495899	intron	1794	3	CSS0003732
CSS-circ1170	Contig1120	Contig1120:445355|448495	445355	448495	intron	3140	3	CSS0032108
CSS-circ1171	Contig119	Contig119:201742|202708	201742	202708	intron	966	3	CSS0021256
CSS-circ1172	Contig119	Contig119:569466|572181	569466	572181	intron	2715	3	CSS0006349
CSS-circ1173	Chr8	Chr8:22125244|22126146	22125244	22126146	exon	902	3	CSS0012274
CSS-circ1174	Chr9	Chr9:4598414|4599456	4598414	4599456	exon	1042	3	CSS0034961
CSS-circ1175	Chr9	Chr9:5110193|5111677	5110193	5111677	exon	1484	3	CSS0012053
CSS-circ1176	Chr9	Chr9:11560978|11563980	11560978	11563980	exon	3002	3	CSS0015973
CSS-circ1177	Contig331	Contig331:222566|227751	222566	227751	intron	5185	3	CSS0045500
CSS-circ1178	Chr9	Chr9:12896993|12897403	12896993	12897403	exon	410	3	CSS0033563
CSS-circ1179	Contig1100	Contig1100:23000|31173	23000	31173	intron	8173	3	CSS0039613
CSS-circ1180	Contig1172	Contig1172:175013|176448	175013	176448	exon	1435	3	CSS0007269
CSS-circ1181	Contig1264	Contig1264:23066|25188	23066	25188	intron	2122	3	CSS0010554
CSS-circ1182	Chr1	Chr1:1439382|1443206	1439382	1443206	exon	3824	2	CSS0003036
CSS-circ1183	Chr1	Chr1:11091257|11092376	11091257	11092376	exon	1119	2	CSS0037063
CSS-circ1184	Chr1	Chr1:17807693|17810663	17807693	17810663	exon	2970	2	CSS0034951
CSS-circ1185	Chr1	Chr1:25321644|25327444	25321644	25327444	exon	5800	2	CSS0006098
CSS-circ1186	Chr1	Chr1:42672250|42676860	42672250	42676860	exon	4610	2	CSS0045603
CSS-circ1187	Chr1	Chr1:62614845|62616418	62614845	62616418	exon	1573	2	CSS0036077
CSS-circ1188	Chr1	Chr1:89580445|89580781	89580445	89580781	intron	336	2	CSS0021797
CSS-circ1189	Chr1	Chr1:96571964|96572282	96571964	96572282	exon	318	2	CSS0002011
CSS-circ1190	Chr1	Chr1:143052530|143052742	143052530	143052742	antisense	212	2	CSS0047362
CSS-circ1191	Chr1	Chr1:151954728|151955890	151954728	151955890	exon	1162	2	CSS0019128
CSS-circ1192	Chr1	Chr1:157224409|157224902	157224409	157224902	exon	493	2	CSS0001846
CSS-circ1193	Chr1	Chr1:157624731|157626476	157624731	157626476	exon	1745	2	CSS0023964
CSS-circ1194	Chr1	Chr1:189041590|189048307	189041590	189048307	exon	6717	2	CSS0020625
CSS-circ1195	Chr1	Chr1:190985989|190986845	190985989	190986845	exon	856	2	CSS0024021
CSS-circ1196	Chr1	Chr1:202920736|202926345	202920736	202926345	exon	5609	2	CSS0017791
CSS-circ1197	Chr1	Chr1:222163923|222164867	222163923	222164867	intron	944	2	CSS0002286
CSS-circ1198	Chr10	Chr10:4363030|4363392	4363030	4363392	exon	362	2	CSS0019564
CSS-circ1199	Chr10	Chr10:7897154|7898778	7897154	7898778	exon	1624	2	CSS0010664
CSS-circ1200	Chr10	Chr10:27595391|27602537	27595391	27602537	exon	7146	2	CSS0000214
CSS-circ1201	Chr10	Chr10:27610242|27611653	27610242	27611653	exon	1411	2	CSS0000214
CSS-circ1202	Chr10	Chr10:59995732|59996689	59995732	59996689	exon	957	2	CSS0027271
CSS-circ1203	Chr10	Chr10:66461237|66464168	66461237	66464168	exon	2931	2	CSS0039275
CSS-circ1204	Chr10	Chr10:88743963|88745596	88743963	88745596	exon	1633	2	CSS0019460
CSS-circ1205	Chr10	Chr10:89700552|89705413	89700552	89705413	intron	4861	2	CSS0035414
CSS-circ1206	Chr10	Chr10:90658441|90658747	90658441	90658747	exon	306	2	CSS0014047
CSS-circ1207	Chr10	Chr10:137543041|137544401	137543041	137544401	exon	1360	2	CSS0004127
CSS-circ1208	Chr11	Chr11:57867873|57868579	57867873	57868579	exon	706	2	CSS0007878
CSS-circ1209	Chr11	Chr11:104077525|104078393	104077525	104078393	intron	868	2	CSS0033106
CSS-circ1210	Chr11	Chr11:116297658|116298162	116297658	116298162	exon	504	2	CSS0032972
CSS-circ1211	Chr11	Chr11:119585273|119587026	119585273	119587026	exon	1753	2	CSS0028494
CSS-circ1212	Chr12	Chr12:3226423|3226725	3226423	3226725	exon	302	2	CSS0011262
CSS-circ1213	Chr12	Chr12:19610487|19613073	19610487	19613073	exon	2586	2	CSS0029198
CSS-circ1214	Chr12	Chr12:34259005|34260310	34259005	34260310	exon	1305	2	CSS0027223
CSS-circ1215	Chr12	Chr12:43707148|43708167	43707148	43708167	exon	1019	2	CSS0005473
CSS-circ1216	Chr12	Chr12:104493734|104495026	104493734	104495026	exon	1292	2	CSS0003133
CSS-circ1217	Chr12	Chr12:105092117|105095292	105092117	105095292	exon	3175	2	CSS0034867
CSS-circ1218	Chr12	Chr12:132884736|132891085	132884736	132891085	exon	6349	2	CSS0002145
CSS-circ1219	Chr12	Chr12:134026255|134026800	134026255	134026800	exon	545	2	CSS0007503
CSS-circ1220	Chr12	Chr12:142843226|142843657	142843226	142843657	intron	431	2	CSS0019536
CSS-circ1221	Chr12	Chr12:144840672|144841622	144840672	144841622	exon	950	2	CSS0013248
CSS-circ1222	Chr13	Chr13:6711298|6713982	6711298	6713982	intron	2684	2	CSS0043330
CSS-circ1223	Chr13	Chr13:17822461|17823680	17822461	17823680	exon	1219	2	CSS0019735
CSS-circ1224	Chr13	Chr13:17822461|17831160	17822461	17831160	exon	8699	2	CSS0019735
CSS-circ1225	Chr13	Chr13:17828286|17835368	17828286	17835368	exon	7082	2	CSS0019735
CSS-circ1226	Chr13	Chr13:17852285|17853423	17852285	17853423	exon	1138	2	CSS0019735
CSS-circ1227	Chr13	Chr13:42016327|42020995	42016327	42020995	exon	4668	2	CSS0040284
CSS-circ1228	Chr13	Chr13:54982715|54987131	54982715	54987131	exon	4416	2	CSS0045282
CSS-circ1229	Chr13	Chr13:88114101|88118929	88114101	88118929	exon	4828	2	CSS0039116
CSS-circ1230	Chr13	Chr13:94862118|94862301	94862118	94862301	exon	183	2	CSS0023169
CSS-circ1231	Chr13	Chr13:101486429|101486971	101486429	101486971	exon	542	2	CSS0020175
CSS-circ1232	Chr13	Chr13:105930512|105932015	105930512	105932015	exon	1503	2	CSS0018070
CSS-circ1233	Chr13	Chr13:118900307|118900763	118900307	118900763	intron	456	2	CSS0002159
CSS-circ1234	Chr13	Chr13:120421668|120423135	120421668	120423135	exon	1467	2	CSS0017167
CSS-circ1235	Chr13	Chr13:123344744|123347706	123344744	123347706	exon	2962	2	CSS0038654
CSS-circ1236	Chr13	Chr13:125154615|125154877	125154615	125154877	antisense	262	2	CSS0003662
CSS-circ1237	Chr13	Chr13:125674908|125675726	125674908	125675726	exon	818	2	CSS0000618
CSS-circ1238	Chr14	Chr14:3827820|3828321	3827820	3828321	exon	501	2	CSS0032982
CSS-circ1239	Chr14	Chr14:9504783|9505163	9504783	9505163	intron	380	2	CSS0023365
CSS-circ1240	Chr14	Chr14:10934856|10938635	10934856	10938635	exon	3779	2	CSS0029194
CSS-circ1241	Chr14	Chr14:17545685|17546419	17545685	17546419	exon	734	2	CSS0012406
CSS-circ1242	Chr14	Chr14:41395811|41398699	41395811	41398699	exon	2888	2	CSS0020819
CSS-circ1243	Chr14	Chr14:53162120|53162476	53162120	53162476	exon	356	2	CSS0024384
CSS-circ1244	Chr14	Chr14:128603993|128605124	128603993	128605124	exon	1131	2	CSS0037198
CSS-circ1245	Chr15	Chr15:8348916|8351381	8348916	8351381	intron	2465	2	CSS0039302
CSS-circ1246	Chr15	Chr15:23127695|23128831	23127695	23128831	intron	1136	2	CSS0025962	CSS0033383
CSS-circ1247	Chr15	Chr15:75101192|75103724	75101192	75103724	intron	2532	2	CSS0037969
CSS-circ1248	Chr15	Chr15:110755512|110756243	110755512	110756243	intron	731	2	CSS0043583
CSS-circ1249	Chr15	Chr15:115942874|115943690	115942874	115943690	exon	816	2	CSS0013925
CSS-circ1250	Chr2	Chr2:103972805|103973765	103972805	103973765	exon	960	2	CSS0026873
CSS-circ1251	Chr1	Chr1:49539402|49540929	49539402	49540929	exon	1527	2	CSS0031284
CSS-circ1252	Chr1	Chr1:49539402|49540970	49539402	49540970	exon	1568	2	CSS0031284
CSS-circ1253	Chr1	Chr1:130229408|130230226	130229408	130230226	intron	818	2	CSS0037735
CSS-circ1254	Chr1	Chr1:135013839|135016463	135013839	135016463	exon	2624	2	CSS0044354	CSS0000749
CSS-circ1255	Chr1	Chr1:157535878|157536225	157535878	157536225	exon	347	2	CSS0035659
CSS-circ1256	Chr1	Chr1:173771457|173772095	173771457	173772095	exon	638	2	CSS0001758
CSS-circ1257	Chr1	Chr1:180749093|180752015	180749093	180752015	exon	2922	2	CSS0006418
CSS-circ1258	Chr1	Chr1:208587164|208587616	208587164	208587616	exon	452	2	CSS0036485
CSS-circ1259	Chr10	Chr10:15110022|15114501	15110022	15114501	exon	4479	2	CSS0036353
CSS-circ1260	Chr10	Chr10:30441620|30442059	30441620	30442059	exon	439	2	CSS0044860
CSS-circ1261	Chr10	Chr10:30722366|30722897	30722366	30722897	exon	531	2	CSS0023752
CSS-circ1262	Chr10	Chr10:41916163|41916809	41916163	41916809	exon	646	2	CSS0011183
CSS-circ1263	Chr10	Chr10:43765660|43766282	43765660	43766282	exon	622	2	CSS0039889
CSS-circ1264	Chr10	Chr10:45548401|45555949	45548401	45555949	intron	7548	2	CSS0047900
CSS-circ1265	Chr10	Chr10:77429360|77432461	77429360	77432461	intron	3101	2	CSS0009413
CSS-circ1266	Chr10	Chr10:88727973|88737971	88727973	88737971	intron	9998	2	CSS0019460
CSS-circ1267	Chr10	Chr10:111574107|111575373	111574107	111575373	intron	1266	2	CSS0019218	CSS0016562
CSS-circ1268	Chr10	Chr10:141906683|141907143	141906683	141907143	exon	460	2	CSS0017562
CSS-circ1269	Chr10	Chr10:150699946|150701263	150699946	150701263	exon	1317	2	CSS0039913
CSS-circ1270	Chr10	Chr10:163895262|163895707	163895262	163895707	exon	445	2	CSS0028495
CSS-circ1271	Chr11	Chr11:4469553|4470722	4469553	4470722	intron	1169	2	CSS0026378
CSS-circ1272	Chr11	Chr11:12703468|12708938	12703468	12708938	exon	5470	2	CSS0013826
CSS-circ1273	Chr11	Chr11:66205787|66208166	66205787	66208166	intron	2379	2	CSS0046995
CSS-circ1274	Chr11	Chr11:66561223|66562068	66561223	66562068	exon	845	2	CSS0010536
CSS-circ1275	Chr11	Chr11:90295155|90298161	90295155	90298161	exon	3006	2	CSS0020759
CSS-circ1276	Chr11	Chr11:93319642|93320632	93319642	93320632	exon	990	2	CSS0030822
CSS-circ1277	Chr11	Chr11:95777735|95777968	95777735	95777968	exon	233	2	CSS0017830
CSS-circ1278	Chr11	Chr11:97237126|97237627	97237126	97237627	exon	501	2	CSS0018354
CSS-circ1279	Chr12	Chr12:34259795|34264903	34259795	34264903	exon	5108	2	CSS0027223
CSS-circ1280	Chr12	Chr12:52174974|52182966	52174974	52182966	intron	7992	2	CSS0019459	CSS0019171
CSS-circ1281	Chr12	Chr12:105082727|105090522	105082727	105090522	exon	7795	2	CSS0034867
CSS-circ1282	Chr12	Chr12:115850460|115852019	115850460	115852019	exon	1559	2	CSS0040029
CSS-circ1283	Chr12	Chr12:131707077|131709622	131707077	131709622	exon	2545	2	CSS0009171
CSS-circ1284	Chr12	Chr12:132940213|132940510	132940213	132940510	exon	297	2	CSS0041371
CSS-circ1285	Chr12	Chr12:134074162|134074493	134074162	134074493	exon	331	2	CSS0045630
CSS-circ1286	Chr12	Chr12:137688014|137689745	137688014	137689745	exon	1731	2	CSS0008127
CSS-circ1287	Chr12	Chr12:144912494|144916763	144912494	144916763	exon	4269	2	CSS0022136
CSS-circ1288	Chr13	Chr13:41681909|41682291	41681909	41682291	exon	382	2	CSS0031366
CSS-circ1289	Chr13	Chr13:42008179|42008627	42008179	42008627	exon	448	2	CSS0040284
CSS-circ1290	Chr13	Chr13:42008179|42015241	42008179	42015241	exon	7062	2	CSS0040284
CSS-circ1291	Chr13	Chr13:42016327|42017913	42016327	42017913	exon	1586	2	CSS0040284
CSS-circ1292	Chr13	Chr13:87834290|87835806	87834290	87835806	exon	1516	2	CSS0043007
CSS-circ1293	Chr13	Chr13:88145028|88146192	88145028	88146192	exon	1164	2	CSS0000745
CSS-circ1294	Chr13	Chr13:94978966|94979289	94978966	94979289	exon	323	2	CSS0025255
CSS-circ1295	Chr13	Chr13:119034226|119034524	119034226	119034524	exon	298	2	CSS0003691
CSS-circ1296	Chr14	Chr14:23214538|23215319	23214538	23215319	exon	781	2	CSS0049272
CSS-circ1297	Chr14	Chr14:24382956|24384164	24382956	24384164	exon	1208	2	CSS0050299
CSS-circ1298	Chr14	Chr14:44360570|44363662	44360570	44363662	intron	3092	2	CSS0011551	CSS0049830
CSS-circ1299	Chr14	Chr14:47328615|47328918	47328615	47328918	exon	303	2	CSS0010154
CSS-circ1300	Chr14	Chr14:75489435|75491408	75489435	75491408	exon	1973	2	CSS0023607
CSS-circ1301	Chr14	Chr14:91751238|91754649	91751238	91754649	exon	3411	2	CSS0022610
CSS-circ1302	Chr14	Chr14:128639807|128640345	128639807	128640345	exon	538	2	CSS0037198
CSS-circ1303	Chr15	Chr15:740581|748338	740581	748338	exon	7757	2	CSS0020817
CSS-circ1304	Chr15	Chr15:46428816|46429664	46428816	46429664	intron	848	2	CSS0036109
CSS-circ1305	Chr15	Chr15:77396364|77397482	77396364	77397482	exon	1118	2	CSS0042898
CSS-circ1306	Chr15	Chr15:81137721|81138597	81137721	81138597	exon	876	2	CSS0020869
CSS-circ1307	Chr15	Chr15:91054723|91056548	91054723	91056548	exon	1825	2	CSS0008312
CSS-circ1308	Chr15	Chr15:95009317|95010851	95009317	95010851	exon	1534	2	CSS0037843
CSS-circ1309	Chr15	Chr15:105031818|105033907	105031818	105033907	intron	2089	2	CSS0049421
CSS-circ1310	Chr15	Chr15:117519623|117523030	117519623	117523030	exon	3407	2	CSS0000253
CSS-circ1311	Chr2	Chr2:107968627|107972158	107968627	107972158	exon	3531	2	CSS0042945
CSS-circ1312	Chr1	Chr1:1412563|1421536	1412563	1421536	exon	8973	2	CSS0003036
CSS-circ1313	Chr1	Chr1:25321644|25325068	25321644	25325068	exon	3424	2	CSS0006098
CSS-circ1314	Chr1	Chr1:29658381|29660237	29658381	29660237	exon	1856	2	CSS0020373
CSS-circ1315	Chr1	Chr1:47304161|47305367	47304161	47305367	intron	1206	2	CSS0008709
CSS-circ1316	Chr1	Chr1:49535774|49537627	49535774	49537627	exon	1853	2	CSS0031284
CSS-circ1317	Chr1	Chr1:96101634|96101873	96101634	96101873	exon	239	2	CSS0004166
CSS-circ1318	Chr1	Chr1:96571964|96572258	96571964	96572258	exon	294	2	CSS0002011
CSS-circ1319	Chr1	Chr1:116726684|116727866	116726684	116727866	exon	1182	2	CSS0022277
CSS-circ1320	Chr1	Chr1:119863255|119867361	119863255	119867361	exon	4106	2	CSS0008777
CSS-circ1321	Chr1	Chr1:138794286|138797141	138794286	138797141	exon	2855	2	CSS0021282
CSS-circ1322	Chr1	Chr1:147334340|147337800	147334340	147337800	intron	3460	2	CSS0034240	CSS0023585
CSS-circ1323	Chr1	Chr1:172357039|172357621	172357039	172357621	exon	582	2	CSS0010624
CSS-circ1324	Chr1	Chr1:189041590|189043091	189041590	189043091	exon	1501	2	CSS0020625
CSS-circ1325	Chr10	Chr10:20641166|20642816	20641166	20642816	exon	1650	2	CSS0049008
CSS-circ1326	Chr10	Chr10:27591971|27595506	27591971	27595506	exon	3535	2	CSS0000214
CSS-circ1327	Chr10	Chr10:59989801|59993436	59989801	59993436	exon	3635	2	CSS0027271
CSS-circ1328	Chr10	Chr10:88325474|88326128	88325474	88326128	exon	654	2	CSS0014332
CSS-circ1329	Chr10	Chr10:110743029|110744557	110743029	110744557	intron	1528	2	CSS0006209
CSS-circ1330	Chr10	Chr10:118773701|118774394	118773701	118774394	intron	693	2	CSS0007396
CSS-circ1331	Chr11	Chr11:32644405|32647787	32644405	32647787	exon	3382	2	CSS0032394
CSS-circ1332	Chr11	Chr11:47594600|47601986	47594600	47601986	exon	7386	2	CSS0041747
CSS-circ1333	Chr11	Chr11:56242262|56247051	56242262	56247051	exon	4789	2	CSS0023686
CSS-circ1334	Chr11	Chr11:64835878|64836461	64835878	64836461	exon	583	2	CSS0027286
CSS-circ1335	Chr12	Chr12:64583009|64583997	64583009	64583997	exon	988	2	CSS0014813
CSS-circ1336	Chr12	Chr12:77016839|77017810	77016839	77017810	intron	971	2	CSS0017226
CSS-circ1337	Chr12	Chr12:100986730|100986987	100986730	100986987	exon	257	2	CSS0016076
CSS-circ1338	Chr12	Chr12:112177094|112180589	112177094	112180589	exon	3495	2	CSS0034166
CSS-circ1339	Chr12	Chr12:150850752|150851776	150850752	150851776	exon	1024	2	CSS0029775
CSS-circ1340	Chr13	Chr13:28045787|28046154	28045787	28046154	exon	367	2	CSS0007689
CSS-circ1341	Chr13	Chr13:31922414|31923127	31922414	31923127	exon	713	2	CSS0003680
CSS-circ1342	Chr13	Chr13:50777813|50778809	50777813	50778809	exon	996	2	CSS0004634
CSS-circ1343	Chr13	Chr13:88995708|89001722	88995708	89001722	intron	6014	2	CSS0037859	CSS0049839	CSS0030988
CSS-circ1344	Chr13	Chr13:95841789|95843969	95841789	95843969	intron	2180	2	CSS0011058
CSS-circ1345	Chr13	Chr13:109107350|109108294	109107350	109108294	exon	944	2	CSS0024925
CSS-circ1346	Chr13	Chr13:119982169|119983998	119982169	119983998	exon	1829	2	CSS0044304
CSS-circ1347	Chr14	Chr14:2846028|2847532	2846028	2847532	exon	1504	2	CSS0022834
CSS-circ1348	Chr14	Chr14:4095278|4098316	4095278	4098316	exon	3038	2	CSS0031647
CSS-circ1349	Chr14	Chr14:48448707|48449432	48448707	48449432	exon	725	2	CSS0002830
CSS-circ1350	Chr14	Chr14:50259829|50260284	50259829	50260284	exon	455	2	CSS0006058
CSS-circ1351	Chr14	Chr14:64952159|64956361	64952159	64956361	exon	4202	2	CSS0016601
CSS-circ1352	Chr14	Chr14:88581715|88582134	88581715	88582134	exon	419	2	CSS0046187
CSS-circ1353	Chr14	Chr14:128658666|128661182	128658666	128661182	exon	2516	2	CSS0037198
CSS-circ1354	Chr15	Chr15:2247387|2248581	2247387	2248581	exon	1194	2	CSS0002363
CSS-circ1355	Chr15	Chr15:4671930|4674247	4671930	4674247	exon	2317	2	CSS0038625
CSS-circ1356	Chr15	Chr15:8599742|8600590	8599742	8600590	exon	848	2	CSS0046920
CSS-circ1357	Chr15	Chr15:39162121|39162398	39162121	39162398	exon	277	2	CSS0044974
CSS-circ1358	Chr15	Chr15:54526032|54526423	54526032	54526423	exon	391	2	CSS0001752
CSS-circ1359	Chr2	Chr2:100474847|100477541	100474847	100477541	exon	2694	2	CSS0022050
CSS-circ1360	Chr1	Chr1:19742500|19748829	19742500	19748829	intron	6329	2	CSS0031267
CSS-circ1361	Chr1	Chr1:19750042|19751367	19750042	19751367	antisense	1325	2	CSS0002021
CSS-circ1362	Chr1	Chr1:56014797|56015804	56014797	56015804	exon	1007	2	CSS0010849
CSS-circ1363	Chr1	Chr1:80017928|80020272	80017928	80020272	exon	2344	2	CSS0045148
CSS-circ1364	Chr1	Chr1:123121686|123124904	123121686	123124904	exon	3218	2	CSS0021721
CSS-circ1365	Chr1	Chr1:151592233|151595890	151592233	151595890	exon	3657	2	CSS0026039
CSS-circ1366	Chr1	Chr1:157293998|157302063	157293998	157302063	exon	8065	2	CSS0026846
CSS-circ1367	Chr1	Chr1:172356261|172357621	172356261	172357621	exon	1360	2	CSS0010624
CSS-circ1368	Chr1	Chr1:172443737|172444241	172443737	172444241	exon	504	2	CSS0025544
CSS-circ1369	Chr1	Chr1:186492092|186493866	186492092	186493866	exon	1774	2	CSS0036973
CSS-circ1370	Chr1	Chr1:194071819|194074141	194071819	194074141	intron	2322	2	CSS0018527
CSS-circ1371	Chr1	Chr1:206728644|206729421	206728644	206729421	exon	777	2	CSS0040085
CSS-circ1372	Chr10	Chr10:26621523|26623516	26621523	26623516	exon	1993	2	CSS0013751
CSS-circ1373	Chr10	Chr10:88341397|88341725	88341397	88341725	exon	328	2	CSS0014332
CSS-circ1374	Chr10	Chr10:105457992|105459841	105457992	105459841	exon	1849	2	CSS0039292
CSS-circ1375	Chr10	Chr10:128374073|128374528	128374073	128374528	exon	455	2	CSS0010109
CSS-circ1376	Chr11	Chr11:77385080|77386564	77385080	77386564	exon	1484	2	CSS0002875
CSS-circ1377	Chr11	Chr11:111455276|111460787	111455276	111460787	exon	5511	2	CSS0048805
CSS-circ1378	Chr12	Chr12:52614997|52615762	52614997	52615762	intron	765	2	CSS0039012
CSS-circ1379	Chr12	Chr12:89521647|89523464	89521647	89523464	exon	1817	2	CSS0037469
CSS-circ1380	Chr12	Chr12:133980900|133981238	133980900	133981238	exon	338	2	CSS0012994
CSS-circ1381	Chr12	Chr12:144272328|144275762	144272328	144275762	exon	3434	2	CSS0040332
CSS-circ1382	Chr12	Chr12:144842858|144843562	144842858	144843562	exon	704	2	CSS0013248
CSS-circ1383	Chr13	Chr13:3835752|3837511	3835752	3837511	exon	1759	2	CSS0028166
CSS-circ1384	Chr13	Chr13:15124496|15132767	15124496	15132767	exon	8271	2	CSS0036262
CSS-circ1385	Chr13	Chr13:95061175|95063311	95061175	95063311	exon	2136	2	CSS0001611
CSS-circ1386	Chr13	Chr13:110359044|110359549	110359044	110359549	exon	505	2	CSS0035447
CSS-circ1387	Chr13	Chr13:118949115|118950015	118949115	118950015	exon	900	2	CSS0042248
CSS-circ1388	Chr13	Chr13:120455383|120459476	120455383	120459476	intron	4093	2	CSS0046704
CSS-circ1389	Chr13	Chr13:132774966|132781838	132774966	132781838	exon	6872	2	CSS0021466
CSS-circ1390	Chr14	Chr14:2846028|2848214	2846028	2848214	exon	2186	2	CSS0022834
CSS-circ1391	Chr14	Chr14:3307022|3307970	3307022	3307970	exon	948	2	CSS0038938
CSS-circ1392	Chr14	Chr14:10881136|10882664	10881136	10882664	intron	1528	2	CSS0029194
CSS-circ1393	Chr14	Chr14:10926800|10930476	10926800	10930476	exon	3676	2	CSS0029194
CSS-circ1394	Chr14	Chr14:19276749|19278160	19276749	19278160	exon	1411	2	CSS0048221
CSS-circ1395	Chr14	Chr14:91126220|91127034	91126220	91127034	antisense	814	2	CSS0031088
CSS-circ1396	Chr14	Chr14:117330745|117334976	117330745	117334976	exon	4231	2	CSS0015295
CSS-circ1397	Chr14	Chr14:131764457|131765479	131764457	131765479	exon	1022	2	CSS0039525
CSS-circ1398	Chr15	Chr15:1503488|1504820	1503488	1504820	exon	1332	2	CSS0006684
CSS-circ1399	Chr15	Chr15:11441461|11442429	11441461	11442429	exon	968	2	CSS0023775
CSS-circ1400	Chr15	Chr15:32204301|32204906	32204301	32204906	exon	605	2	CSS0048410
CSS-circ1401	Chr15	Chr15:105957616|105965196	105957616	105965196	exon	7580	2	CSS0027606
CSS-circ1402	Chr2	Chr2:100137242|100137979	100137242	100137979	intron	737	2	CSS0003158
CSS-circ1403	Chr2	Chr2:102454591|102455475	102454591	102455475	exon	884	2	CSS0026992
CSS-circ1404	Chr2	Chr2:104856765|104857351	104856765	104857351	exon	586	2	CSS0036691
CSS-circ1405	Chr1	Chr1:49080759|49084596	49080759	49084596	exon	3837	2	CSS0036715
CSS-circ1406	Chr1	Chr1:49542254|49542758	49542254	49542758	exon	504	2	CSS0031284
CSS-circ1407	Chr1	Chr1:62614845|62615195	62614845	62615195	exon	350	2	CSS0036077
CSS-circ1408	Chr1	Chr1:91139714|91141664	91139714	91141664	exon	1950	2	CSS0044082
CSS-circ1409	Chr1	Chr1:118853852|118854439	118853852	118854439	exon	587	2	CSS0038936
CSS-circ1410	Chr1	Chr1:145069311|145069638	145069311	145069638	intron	327	2	CSS0020015
CSS-circ1411	Chr1	Chr1:149088858|149090433	149088858	149090433	exon	1575	2	CSS0043272
CSS-circ1412	Chr1	Chr1:151943439|151948666	151943439	151948666	exon	5227	2	CSS0019128
CSS-circ1413	Chr1	Chr1:164129041|164132064	164129041	164132064	exon	3023	2	CSS0006738
CSS-circ1414	Chr1	Chr1:211525778|211528256	211525778	211528256	exon	2478	2	CSS0002062
CSS-circ1415	Chr10	Chr10:30450397|30452843	30450397	30452843	exon	2446	2	CSS0044860
CSS-circ1416	Chr10	Chr10:34171820|34180256	34171820	34180256	exon	8436	2	CSS0037307
CSS-circ1417	Chr10	Chr10:121790372|121799620	121790372	121799620	exon	9248	2	CSS0004421
CSS-circ1418	Chr10	Chr10:156921404|156922306	156921404	156922306	exon	902	2	CSS0000776
CSS-circ1419	Chr11	Chr11:4938052|4938329	4938052	4938329	exon	277	2	CSS0037750
CSS-circ1420	Chr11	Chr11:11538179|11540643	11538179	11540643	exon	2464	2	CSS0047891
CSS-circ1421	Chr11	Chr11:13765023|13765645	13765023	13765645	exon	622	2	CSS0024429
CSS-circ1422	Chr11	Chr11:68021977|68029509	68021977	68029509	intron	7532	2	CSS0015132
CSS-circ1423	Chr11	Chr11:122017670|122019128	122017670	122019128	exon	1458	2	CSS0039902
CSS-circ1424	Chr12	Chr12:90391531|90393860	90391531	90393860	intron	2329	2	CSS0003293
CSS-circ1425	Chr12	Chr12:105040764|105047382	105040764	105047382	exon	6618	2	CSS0034867
CSS-circ1426	Chr12	Chr12:122374964|122377558	122374964	122377558	intron	2594	2	CSS0003634
CSS-circ1427	Chr12	Chr12:131710876|131712502	131710876	131712502	exon	1626	2	CSS0009171
CSS-circ1428	Chr12	Chr12:132890585|132891085	132890585	132891085	exon	500	2	CSS0002145
CSS-circ1429	Chr13	Chr13:15124496|15124831	15124496	15124831	exon	335	2	CSS0036262
CSS-circ1430	Chr13	Chr13:105346318|105347850	105346318	105347850	exon	1532	2	CSS0024506
CSS-circ1431	Chr13	Chr13:118943316|118946664	118943316	118946664	intron	3348	2	CSS0042248
CSS-circ1432	Chr13	Chr13:125005193|125005756	125005193	125005756	exon	563	2	CSS0042528
CSS-circ1433	Chr14	Chr14:54998617|55000740	54998617	55000740	exon	2123	2	CSS0044378
CSS-circ1434	Chr14	Chr14:128595697|128605124	128595697	128605124	exon	9427	2	CSS0037198
CSS-circ1435	Chr15	Chr15:1392461|1394241	1392461	1394241	exon	1780	2	CSS0048399
CSS-circ1436	Chr2	Chr2:10179349|10182173	10179349	10182173	exon	2824	2	CSS0046612
CSS-circ1437	Chr1	Chr1:1204416|1206204	1204416	1206204	exon	1788	2	CSS0007963
CSS-circ1438	Chr1	Chr1:40554445|40557163	40554445	40557163	exon	2718	2	CSS0029266
CSS-circ1439	Chr1	Chr1:49535774|49537635	49535774	49537635	intron	1861	2	CSS0031284
CSS-circ1440	Chr1	Chr1:61908411|61908770	61908411	61908770	exon	359	2	CSS0046772
CSS-circ1441	Chr1	Chr1:163962476|163970937	163962476	163970937	exon	8461	2	CSS0047928	CSS0011297	CSS0033677
CSS-circ1442	Chr1	Chr1:167563855|167565379	167563855	167565379	exon	1524	2	CSS0016679
CSS-circ1443	Chr10	Chr10:11524915|11525487	11524915	11525487	exon	572	2	CSS0009419
CSS-circ1444	Chr10	Chr10:13621636|13623119	13621636	13623119	exon	1483	2	CSS0018348
CSS-circ1445	Chr10	Chr10:27601802|27602537	27601802	27602537	exon	735	2	CSS0000214
CSS-circ1446	Chr10	Chr10:37690290|37691402	37690290	37691402	exon	1112	2	CSS0036608
CSS-circ1447	Chr10	Chr10:67883968|67892190	67883968	67892190	intron	8222	2	CSS0048827
CSS-circ1448	Chr10	Chr10:125924125|125928165	125924125	125928165	exon	4040	2	CSS0026817
CSS-circ1449	Chr10	Chr10:152028714|152031090	152028714	152031090	exon	2376	2	CSS0044676
CSS-circ1450	Chr11	Chr11:4842231|4842474	4842231	4842474	exon	243	2	CSS0029724
CSS-circ1451	Chr11	Chr11:6060648|6063236	6060648	6063236	intron	2588	2	CSS0031747
CSS-circ1452	Chr11	Chr11:9521906|9523998	9521906	9523998	exon	2092	2	CSS0010073
CSS-circ1453	Chr11	Chr11:86813607|86813813	86813607	86813813	exon	206	2	CSS0020724
CSS-circ1454	Chr11	Chr11:111682784|111684423	111682784	111684423	exon	1639	2	CSS0028218
CSS-circ1455	Chr12	Chr12:112435212|112435586	112435212	112435586	exon	374	2	CSS0029833
CSS-circ1456	Chr12	Chr12:112435212|112436725	112435212	112436725	exon	1513	2	CSS0029833
CSS-circ1457	Chr12	Chr12:131707077|131712502	131707077	131712502	exon	5425	2	CSS0009171
CSS-circ1458	Chr12	Chr12:132878831|132879593	132878831	132879593	exon	762	2	CSS0002145
CSS-circ1459	Chr12	Chr12:139305803|139307705	139305803	139307705	exon	1902	2	CSS0022267
CSS-circ1460	Chr12	Chr12:150568996|150576539	150568996	150576539	exon	7543	2	CSS0002391
CSS-circ1461	Chr13	Chr13:55914099|55914972	55914099	55914972	exon	873	2	CSS0014651
CSS-circ1462	Chr13	Chr13:92540671|92542561	92540671	92542561	exon	1890	2	CSS0023451
CSS-circ1463	Chr13	Chr13:95063394|95064825	95063394	95064825	exon	1431	2	CSS0001611
CSS-circ1464	Chr14	Chr14:34337769|34340415	34337769	34340415	exon	2646	2	CSS0037714
CSS-circ1465	Chr15	Chr15:2575101|2579137	2575101	2579137	exon	4036	2	CSS0017795
CSS-circ1466	Chr15	Chr15:16434822|16435228	16434822	16435228	exon	406	2	CSS0027783
CSS-circ1467	Chr15	Chr15:39833934|39834336	39833934	39834336	intron	402	2	CSS0028024
CSS-circ1468	Chr15	Chr15:91759070|91759347	91759070	91759347	exon	277	2	CSS0038906
CSS-circ1469	Chr2	Chr2:103960273|103969176	103960273	103969176	exon	8903	2	CSS0026873
CSS-circ1470	Chr1	Chr1:11747000|11747302	11747000	11747302	antisense	302	2	CSS0015153
CSS-circ1471	Chr1	Chr1:96100995|96101535	96100995	96101535	exon	540	2	CSS0004166
CSS-circ1472	Chr1	Chr1:150753907|150757712	150753907	150757712	intron	3805	2	CSS0022744
CSS-circ1473	Chr1	Chr1:153876441|153876757	153876441	153876757	intron	316	2	CSS0050489
CSS-circ1474	Chr1	Chr1:164186479|164189409	164186479	164189409	exon	2930	2	CSS0010560
CSS-circ1475	Chr1	Chr1:182782707|182787103	182782707	182787103	exon	4396	2	CSS0024844
CSS-circ1476	Chr1	Chr1:208556773|208559535	208556773	208559535	exon	2762	2	CSS0034099
CSS-circ1477	Chr10	Chr10:18082715|18086240	18082715	18086240	exon	3525	2	CSS0049204
CSS-circ1478	Chr10	Chr10:25991800|26000561	25991800	26000561	exon	8761	2	CSS0014289	CSS0002113
CSS-circ1479	Chr10	Chr10:26003868|26009642	26003868	26009642	exon	5774	2	CSS0002113	CSS0041395
CSS-circ1480	Chr10	Chr10:77440196|77441862	77440196	77441862	exon	1666	2	CSS0009413
CSS-circ1481	Chr10	Chr10:100050931|100052410	100050931	100052410	exon	1479	2	CSS0035748
CSS-circ1482	Chr10	Chr10:123797133|123797528	123797133	123797528	exon	395	2	CSS0025531
CSS-circ1483	Chr10	Chr10:137165390|137166826	137165390	137166826	exon	1436	2	CSS0039608
CSS-circ1484	Chr10	Chr10:152030607|152031090	152030607	152031090	intron	483	2	CSS0044676
CSS-circ1485	Chr11	Chr11:49572716|49573124	49572716	49573124	intron	408	2	CSS0049169
CSS-circ1486	Chr11	Chr11:75816428|75824358	75816428	75824358	exon	7930	2	CSS0040771
CSS-circ1487	Chr11	Chr11:83594377|83599030	83594377	83599030	intron	4653	2	CSS0012479
CSS-circ1488	Chr11	Chr11:92962275|92963188	92962275	92963188	exon	913	2	CSS0008462
CSS-circ1489	Chr11	Chr11:93327123|93328721	93327123	93328721	exon	1598	2	CSS0030822
CSS-circ1490	Chr11	Chr11:95903366|95905446	95903366	95905446	intron	2080	2	CSS0012993
CSS-circ1491	Chr11	Chr11:111815712|111823254	111815712	111823254	exon	7542	2	CSS0008338
CSS-circ1492	Chr12	Chr12:10170947|10171246	10170947	10171246	exon	299	2	CSS0029052
CSS-circ1493	Chr12	Chr12:42630116|42630594	42630116	42630594	exon	478	2	CSS0034489
CSS-circ1494	Chr12	Chr12:122706445|122707331	122706445	122707331	exon	886	2	CSS0010822
CSS-circ1495	Chr12	Chr12:132885029|132885963	132885029	132885963	exon	934	2	CSS0002145
CSS-circ1496	Chr13	Chr13:16511748|16512428	16511748	16512428	exon	680	2	CSS0003950
CSS-circ1497	Chr13	Chr13:42017251|42020995	42017251	42020995	exon	3744	2	CSS0040284
CSS-circ1498	Chr13	Chr13:64546624|64549062	64546624	64549062	exon	2438	2	CSS0029222
CSS-circ1499	Chr13	Chr13:65585704|65592267	65585704	65592267	exon	6563	2	CSS0006947
CSS-circ1500	Chr13	Chr13:67030121|67033534	67030121	67033534	exon	3413	2	CSS0010082
CSS-circ1501	Chr13	Chr13:74718747|74720367	74718747	74720367	exon	1620	2	CSS0023526
CSS-circ1502	Chr13	Chr13:78614090|78615534	78614090	78615534	exon	1444	2	CSS0015513
CSS-circ1503	Chr13	Chr13:109703092|109703476	109703092	109703476	exon	384	2	CSS0021485
CSS-circ1504	Chr14	Chr14:7715474|7716095	7715474	7716095	antisense	621	2	CSS0018089
CSS-circ1505	Chr14	Chr14:11043097|11045983	11043097	11045983	exon	2886	2	CSS0040015
CSS-circ1506	Chr14	Chr14:19343630|19347595	19343630	19347595	exon	3965	2	CSS0034694
CSS-circ1507	Chr14	Chr14:40271642|40272105	40271642	40272105	exon	463	2	CSS0046225
CSS-circ1508	Chr14	Chr14:72570653|72571987	72570653	72571987	exon	1334	2	CSS0011313
CSS-circ1509	Chr15	Chr15:20904080|20905258	20904080	20905258	exon	1178	2	CSS0039624
CSS-circ1510	Chr15	Chr15:36920398|36920956	36920398	36920956	exon	558	2	CSS0015248
CSS-circ1511	Chr15	Chr15:44368287|44369039	44368287	44369039	exon	752	2	CSS0040569
CSS-circ1512	Chr15	Chr15:70673810|70674432	70673810	70674432	exon	622	2	CSS0003596
CSS-circ1513	Chr15	Chr15:107354531|107356120	107354531	107356120	exon	1589	2	CSS0028962
CSS-circ1514	Chr1	Chr1:22679379|22686803	22679379	22686803	exon	7424	2	CSS0003608
CSS-circ1515	Chr10	Chr10:64432094|64433251	64432094	64433251	exon	1157	2	CSS0007869
CSS-circ1516	Chr10	Chr10:121472934|121473700	121472934	121473700	exon	766	2	CSS0024017
CSS-circ1517	Chr10	Chr10:122952879|122954752	122952879	122954752	exon	1873	2	CSS0045891
CSS-circ1518	Chr10	Chr10:146650794|146652706	146650794	146652706	exon	1912	2	CSS0030679
CSS-circ1519	Chr11	Chr11:96889598|96890451	96889598	96890451	exon	853	2	CSS0026907
CSS-circ1520	Chr11	Chr11:111136686|111138850	111136686	111138850	exon	2164	2	CSS0048506
CSS-circ1521	Chr13	Chr13:3856770|3857429	3856770	3857429	exon	659	2	CSS0028166
CSS-circ1522	Chr13	Chr13:4925279|4926414	4925279	4926414	exon	1135	2	CSS0015354
CSS-circ1523	Chr13	Chr13:110367583|110368456	110367583	110368456	exon	873	2	CSS0035447
CSS-circ1524	Chr13	Chr13:125747609|125749095	125747609	125749095	exon	1486	2	CSS0011212
CSS-circ1525	Chr14	Chr14:73150948|73155279	73150948	73155279	intron	4331	2	CSS0045629
CSS-circ1526	Chr1	Chr1:1883438|1885926	1883438	1885926	exon	2488	2	CSS0006278
CSS-circ1527	Chr1	Chr1:18165153|18170358	18165153	18170358	intron	5205	2	CSS0027212
CSS-circ1528	Chr1	Chr1:49080316|49087553	49080316	49087553	exon	7237	2	CSS0036715
CSS-circ1529	Chr1	Chr1:55998406|55999331	55998406	55999331	exon	925	2	CSS0029534
CSS-circ1530	Chr1	Chr1:92062866|92069366	92062866	92069366	exon	6500	2	CSS0032352
CSS-circ1531	Chr1	Chr1:105982332|105983151	105982332	105983151	exon	819	2	CSS0032097
CSS-circ1532	Chr1	Chr1:105982332|105986991	105982332	105986991	exon	4659	2	CSS0032097
CSS-circ1533	Chr1	Chr1:130218789|130219400	130218789	130219400	intron	611	2	CSS0037735
CSS-circ1534	Chr1	Chr1:164742862|164743294	164742862	164743294	exon	432	2	CSS0023609
CSS-circ1535	Chr1	Chr1:189207273|189207700	189207273	189207700	exon	427	2	CSS0043743
CSS-circ1536	Chr1	Chr1:194719978|194720561	194719978	194720561	exon	583	2	CSS0013963
CSS-circ1537	Chr1	Chr1:213236213|213238105	213236213	213238105	intron	1892	2	CSS0003362
CSS-circ1538	Chr10	Chr10:1718091|1720322	1718091	1720322	exon	2231	2	CSS0046878
CSS-circ1539	Chr10	Chr10:27608981|27611653	27608981	27611653	exon	2672	2	CSS0000214
CSS-circ1540	Chr10	Chr10:28662601|28665754	28662601	28665754	exon	3153	2	CSS0033862
CSS-circ1541	Chr10	Chr10:30655638|30657808	30655638	30657808	exon	2170	2	CSS0007567
CSS-circ1542	Chr10	Chr10:34180152|34190000	34180152	34190000	exon	9848	2	CSS0037307
CSS-circ1543	Chr10	Chr10:88737708|88741019	88737708	88741019	exon	3311	2	CSS0019460
CSS-circ1544	Chr10	Chr10:88789106|88790141	88789106	88790141	exon	1035	2	CSS0019460
CSS-circ1545	Chr10	Chr10:137225187|137226373	137225187	137226373	exon	1186	2	CSS0015389
CSS-circ1546	Chr10	Chr10:139195115|139198097	139195115	139198097	exon	2982	2	CSS0028267
CSS-circ1547	Chr10	Chr10:146658404|146660556	146658404	146660556	exon	2152	2	CSS0030679
CSS-circ1548	Chr10	Chr10:156254452|156255051	156254452	156255051	exon	599	2	CSS0030968
CSS-circ1549	Chr11	Chr11:40215497|40216070	40215497	40216070	exon	573	2	CSS0036355
CSS-circ1550	Chr11	Chr11:63379265|63382580	63379265	63382580	exon	3315	2	CSS0043051
CSS-circ1551	Chr11	Chr11:68952109|68954572	68952109	68954572	exon	2463	2	CSS0023978
CSS-circ1552	Chr11	Chr11:80741000|80742747	80741000	80742747	exon	1747	2	CSS0012975
CSS-circ1553	Chr11	Chr11:95278266|95278965	95278266	95278965	exon	699	2	CSS0043647
CSS-circ1554	Chr11	Chr11:107651563|107651932	107651563	107651932	exon	369	2	CSS0003231
CSS-circ1555	Chr11	Chr11:108421071|108421642	108421071	108421642	exon	571	2	CSS0003876
CSS-circ1556	Chr11	Chr11:110339719|110340992	110339719	110340992	exon	1273	2	CSS0015115
CSS-circ1557	Chr12	Chr12:43707148|43708172	43707148	43708172	exon	1024	2	CSS0005473
CSS-circ1558	Chr12	Chr12:80983730|80984729	80983730	80984729	exon	999	2	CSS0020083
CSS-circ1559	Chr12	Chr12:105099720|105100303	105099720	105100303	exon	583	2	CSS0034867
CSS-circ1560	Chr12	Chr12:144272328|144272657	144272328	144272657	exon	329	2	CSS0040332
CSS-circ1561	Chr13	Chr13:3835577|3838452	3835577	3838452	exon	2875	2	CSS0028166
CSS-circ1562	Chr13	Chr13:4954239|4954713	4954239	4954713	exon	474	2	CSS0015354
CSS-circ1563	Chr13	Chr13:24430712|24432190	24430712	24432190	exon	1478	2	CSS0032863
CSS-circ1564	Chr13	Chr13:50781308|50783948	50781308	50783948	exon	2640	2	CSS0004634
CSS-circ1565	Chr13	Chr13:54982407|54987131	54982407	54987131	exon	4724	2	CSS0045282
CSS-circ1566	Chr13	Chr13:65597364|65597711	65597364	65597711	exon	347	2	CSS0006947
CSS-circ1567	Chr13	Chr13:108719021|108719394	108719021	108719394	exon	373	2	CSS0028534
CSS-circ1568	Chr13	Chr13:109111638|109111972	109111638	109111972	exon	334	2	CSS0015859
CSS-circ1569	Chr13	Chr13:124286311|124288854	124286311	124288854	exon	2543	2	CSS0017191
CSS-circ1570	Chr13	Chr13:125014069|125014488	125014069	125014488	exon	419	2	CSS0042528
CSS-circ1571	Chr13	Chr13:125419969|125420455	125419969	125420455	exon	486	2	CSS0020097
CSS-circ1572	Chr14	Chr14:23339670|23342575	23339670	23342575	exon	2905	2	CSS0026964
CSS-circ1573	Chr14	Chr14:54998617|55002764	54998617	55002764	exon	4147	2	CSS0044378
CSS-circ1574	Chr14	Chr14:58017705|58018291	58017705	58018291	exon	586	2	CSS0044545
CSS-circ1575	Chr15	Chr15:5489856|5491768	5489856	5491768	exon	1912	2	CSS0026354
CSS-circ1576	Chr15	Chr15:48721053|48722796	48721053	48722796	exon	1743	2	CSS0048731
CSS-circ1577	Chr15	Chr15:75101629|75103724	75101629	75103724	intron	2095	2	CSS0037969
CSS-circ1578	Chr15	Chr15:75495847|75499838	75495847	75499838	exon	3991	2	CSS0045852
CSS-circ1579	Chr15	Chr15:77387363|77392461	77387363	77392461	exon	5098	2	CSS0042898
CSS-circ1580	Chr15	Chr15:86078883|86084076	86078883	86084076	exon	5193	2	CSS0037121	CSS0038251
CSS-circ1581	Chr15	Chr15:97128911|97129380	97128911	97129380	exon	469	2	CSS0013666
CSS-circ1582	Chr1	Chr1:26490342|26490674	26490342	26490674	exon	332	2	CSS0016169
CSS-circ1583	Chr1	Chr1:107636213|107637473	107636213	107637473	exon	1260	2	CSS0035932
CSS-circ1584	Chr1	Chr1:164129041|164138493	164129041	164138493	intron	9452	2	CSS0006738
CSS-circ1585	Chr10	Chr10:15119624|15123391	15119624	15123391	exon	3767	2	CSS0036353
CSS-circ1586	Chr10	Chr10:88743542|88748346	88743542	88748346	exon	4804	2	CSS0019460
CSS-circ1587	Chr10	Chr10:94904380|94905549	94904380	94905549	exon	1169	2	CSS0002054
CSS-circ1588	Chr10	Chr10:127176818|127177471	127176818	127177471	exon	653	2	CSS0042963
CSS-circ1589	Chr11	Chr11:1081758|1085759	1081758	1085759	exon	4001	2	CSS0000124
CSS-circ1590	Chr11	Chr11:68533532|68535639	68533532	68535639	intron	2107	2	CSS0002743
CSS-circ1591	Chr11	Chr11:87747993|87748607	87747993	87748607	exon	614	2	CSS0014309
CSS-circ1592	Chr11	Chr11:117014303|117015041	117014303	117015041	intron	738	2	CSS0002144
CSS-circ1593	Chr11	Chr11:122868373|122869372	122868373	122869372	intron	999	2	CSS0028971
CSS-circ1594	Chr12	Chr12:6624825|6629688	6624825	6629688	exon	4863	2	CSS0011304
CSS-circ1595	Chr12	Chr12:28063017|28063412	28063017	28063412	exon	395	2	CSS0040480
CSS-circ1596	Chr12	Chr12:42610068|42611083	42610068	42611083	exon	1015	2	CSS0046092
CSS-circ1597	Chr12	Chr12:52176119|52176559	52176119	52176559	exon	440	2	CSS0019171
CSS-circ1598	Chr12	Chr12:82764493|82764933	82764493	82764933	exon	440	2	CSS0020674
CSS-circ1599	Chr12	Chr12:105082727|105088781	105082727	105088781	exon	6054	2	CSS0034867
CSS-circ1600	Chr12	Chr12:105085553|105090522	105085553	105090522	exon	4969	2	CSS0034867
CSS-circ1601	Chr13	Chr13:17822461|17822795	17822461	17822795	exon	334	2	CSS0019735
CSS-circ1602	Chr13	Chr13:42124636|42125888	42124636	42125888	exon	1252	2	CSS0028151
CSS-circ1603	Chr13	Chr13:95065600|95073446	95065600	95073446	intron	7846	2	CSS0001611
CSS-circ1604	Chr13	Chr13:105344785|105346395	105344785	105346395	exon	1610	2	CSS0024506
CSS-circ1605	Chr13	Chr13:132713365|132715045	132713365	132715045	exon	1680	2	CSS0046771
CSS-circ1606	Chr14	Chr14:63794028|63794342	63794028	63794342	intron	314	2	CSS0000871
CSS-circ1607	Chr14	Chr14:64950135|64950753	64950135	64950753	exon	618	2	CSS0016601
CSS-circ1608	Chr14	Chr14:88615548|88617408	88615548	88617408	exon	1860	2	CSS0001104	circATS1
CSS-circ1609	Chr15	Chr15:117693718|117702697	117693718	117702697	intron	8979	2	CSS0041934	CSS0044028
CSS-circ1610	Chr1	Chr1:1860791|1868997	1860791	1868997	exon	8206	2	CSS0043769
CSS-circ1611	Chr1	Chr1:29658907|29661996	29658907	29661996	exon	3089	2	CSS0020373
CSS-circ1612	Chr1	Chr1:118846858|118850636	118846858	118850636	antisense	3778	2	CSS0038936
CSS-circ1613	Chr1	Chr1:126332766|126340225	126332766	126340225	exon	7459	2	CSS0038258
CSS-circ1614	Chr1	Chr1:142949013|142953551	142949013	142953551	exon	4538	2	CSS0005330
CSS-circ1615	Chr1	Chr1:146319581|146321404	146319581	146321404	exon	1823	2	CSS0032369
CSS-circ1616	Chr1	Chr1:159217399|159224918	159217399	159224918	exon	7519	2	CSS0015103
CSS-circ1617	Chr1	Chr1:163958858|163963025	163958858	163963025	exon	4167	2	CSS0047928
CSS-circ1618	Chr1	Chr1:165284416|165285132	165284416	165285132	intron	716	2	CSS0005114
CSS-circ1619	Chr1	Chr1:166394188|166396827	166394188	166396827	exon	2639	2	CSS0014080
CSS-circ1620	Chr1	Chr1:200913205|200913633	200913205	200913633	exon	428	2	CSS0016141
CSS-circ1621	Chr1	Chr1:210192238|210193240	210192238	210193240	exon	1002	2	CSS0044326
CSS-circ1622	Chr10	Chr10:137177093|137177519	137177093	137177519	exon	426	2	CSS0039989
CSS-circ1623	Chr10	Chr10:141906683|141910965	141906683	141910965	exon	4282	2	CSS0017562
CSS-circ1624	Chr11	Chr11:52140959|52142260	52140959	52142260	exon	1301	2	CSS0005897
CSS-circ1625	Chr11	Chr11:73960870|73962436	73960870	73962436	exon	1566	2	CSS0009670
CSS-circ1626	Chr11	Chr11:75823273|75824633	75823273	75824633	exon	1360	2	CSS0040771
CSS-circ1627	Chr11	Chr11:118322938|118325038	118322938	118325038	exon	2100	2	CSS0043262
CSS-circ1628	Chr11	Chr11:119580708|119589977	119580708	119589977	exon	9269	2	CSS0028494
CSS-circ1629	Chr12	Chr12:65553647|65557012	65553647	65557012	intron	3365	2	CSS0005388
CSS-circ1630	Chr12	Chr12:116964864|116965593	116964864	116965593	exon	729	2	CSS0043874
CSS-circ1631	Chr12	Chr12:132943480|132947395	132943480	132947395	exon	3915	2	CSS0041371
CSS-circ1632	Chr12	Chr12:144261844|144264439	144261844	144264439	exon	2595	2	CSS0001568
CSS-circ1633	Chr13	Chr13:18092445|18092760	18092445	18092760	exon	315	2	CSS0016317
CSS-circ1634	Chr13	Chr13:42685040|42686185	42685040	42686185	exon	1145	2	CSS0050125
CSS-circ1635	Chr13	Chr13:55779487|55779972	55779487	55779972	intron	485	2	CSS0033830
CSS-circ1636	Chr13	Chr13:74129848|74130215	74129848	74130215	exon	367	2	CSS0043544
CSS-circ1637	Chr13	Chr13:89001648|89006460	89001648	89006460	exon	4812	2	CSS0037859
CSS-circ1638	Chr13	Chr13:110502233|110508163	110502233	110508163	exon	5930	2	CSS0026275
CSS-circ1639	Chr14	Chr14:10875348|10882664	10875348	10882664	exon	7316	2	CSS0029194
CSS-circ1640	Chr14	Chr14:56383050|56384817	56383050	56384817	exon	1767	2	CSS0031193
CSS-circ1641	Chr14	Chr14:61204387|61209093	61204387	61209093	exon	4706	2	CSS0027074
CSS-circ1642	Chr15	Chr15:11458837|11459260	11458837	11459260	exon	423	2	CSS0023775
CSS-circ1643	Chr15	Chr15:11528341|11531966	11528341	11531966	exon	3625	2	CSS0034534
CSS-circ1644	Chr15	Chr15:48744478|48746745	48744478	48746745	exon	2267	2	CSS0035333
CSS-circ1645	Chr1	Chr1:107034245|107037481	107034245	107037481	exon	3236	2	CSS0047978
CSS-circ1646	Chr1	Chr1:119867292|119872434	119867292	119872434	exon	5142	2	CSS0008777
CSS-circ1647	Chr1	Chr1:145014027|145015331	145014027	145015331	intron	1304	2	CSS0008917
CSS-circ1648	Chr1	Chr1:164839625|164842190	164839625	164842190	exon	2565	2	CSS0021638
CSS-circ1649	Chr1	Chr1:191581905|191583300	191581905	191583300	exon	1395	2	CSS0005165
CSS-circ1650	Chr1	Chr1:219684777|219686812	219684777	219686812	exon	2035	2	CSS0036605
CSS-circ1651	Chr10	Chr10:10941952|10943463	10941952	10943463	intron	1511	2	CSS0045431
CSS-circ1652	Chr10	Chr10:67507738|67511494	67507738	67511494	exon	3756	2	CSS0037384
CSS-circ1653	Chr10	Chr10:121025398|121026698	121025398	121026698	exon	1300	2	CSS0022078
CSS-circ1654	Chr11	Chr11:4998208|5001927	4998208	5001927	exon	3719	2	CSS0014890
CSS-circ1655	Chr11	Chr11:9523169|9523823	9523169	9523823	exon	654	2	CSS0010073
CSS-circ1656	Chr11	Chr11:59904002|59904181	59904002	59904181	antisense	179	2	CSS0047546
CSS-circ1657	Chr11	Chr11:60019757|60024000	60019757	60024000	exon	4243	2	CSS0001864
CSS-circ1658	Chr11	Chr11:66006019|66008054	66006019	66008054	exon	2035	2	CSS0027403
CSS-circ1659	Chr11	Chr11:68068862|68069983	68068862	68069983	exon	1121	2	CSS0032887
CSS-circ1660	Chr11	Chr11:88682238|88682476	88682238	88682476	exon	238	2	CSS0001085
CSS-circ1661	Chr11	Chr11:116693658|116694870	116693658	116694870	exon	1212	2	CSS0007047
CSS-circ1662	Chr12	Chr12:24068211|24072094	24068211	24072094	exon	3883	2	CSS0037038
CSS-circ1663	Chr12	Chr12:131707077|131711041	131707077	131711041	exon	3964	2	CSS0009171
CSS-circ1664	Chr13	Chr13:3899801|3907798	3899801	3907798	exon	7997	2	CSS0028166
CSS-circ1665	Chr13	Chr13:17818181|17823680	17818181	17823680	exon	5499	2	CSS0019735
CSS-circ1666	Chr13	Chr13:45650337|45651234	45650337	45651234	exon	897	2	CSS0015909
CSS-circ1667	Chr13	Chr13:69101335|69103758	69101335	69103758	exon	2423	2	CSS0040295
CSS-circ1668	Chr13	Chr13:95870111|95872172	95870111	95872172	exon	2061	2	CSS0030745
CSS-circ1669	Chr13	Chr13:105330503|105331364	105330503	105331364	exon	861	2	CSS0024506
CSS-circ1670	Chr13	Chr13:125000756|125002868	125000756	125002868	intron	2112	2	CSS0042528
CSS-circ1671	Chr15	Chr15:4784890|4785555	4784890	4785555	exon	665	2	CSS0035820
CSS-circ1672	Chr15	Chr15:11436967|11437192	11436967	11437192	antisense	225	2	CSS0023775
CSS-circ1673	Chr15	Chr15:20898707|20900098	20898707	20900098	exon	1391	2	CSS0039624
CSS-circ1674	Chr15	Chr15:20904776|20905258	20904776	20905258	exon	482	2	CSS0039624
CSS-circ1675	Chr15	Chr15:48718628|48722796	48718628	48722796	exon	4168	2	CSS0048731
CSS-circ1676	Chr15	Chr15:58122171|58125276	58122171	58125276	exon	3105	2	CSS0013940
CSS-circ1677	Chr15	Chr15:70695411|70704575	70695411	70704575	exon	9164	2	CSS0003596
CSS-circ1678	Chr1	Chr1:82494977|82495158	82494977	82495158	exon	181	2	CSS0048006
CSS-circ1679	Chr1	Chr1:119853990|119857034	119853990	119857034	exon	3044	2	CSS0008777
CSS-circ1680	Chr1	Chr1:138660563|138664975	138660563	138664975	exon	4412	2	CSS0025143
CSS-circ1681	Chr10	Chr10:13030766|13037543	13030766	13037543	exon	6777	2	CSS0014318
CSS-circ1682	Chr10	Chr10:15165779|15166099	15165779	15166099	exon	320	2	CSS0034475
CSS-circ1683	Chr10	Chr10:18069410|18072719	18069410	18072719	exon	3309	2	CSS0050117
CSS-circ1684	Chr10	Chr10:66461237|66461980	66461237	66461980	exon	743	2	CSS0039275
CSS-circ1685	Chr11	Chr11:11693544|11694456	11693544	11694456	exon	912	2	CSS0029926
CSS-circ1686	Chr11	Chr11:66205787|66208347	66205787	66208347	intron	2560	2	CSS0046995
CSS-circ1687	Chr11	Chr11:68117659|68118824	68117659	68118824	exon	1165	2	CSS0032887
CSS-circ1688	Chr12	Chr12:19605582|19613073	19605582	19613073	exon	7491	2	CSS0029198
CSS-circ1689	Chr12	Chr12:115965678|115971743	115965678	115971743	intron	6065	2	CSS0046346
CSS-circ1690	Chr12	Chr12:137679199|137680064	137679199	137680064	exon	865	2	CSS0001039
CSS-circ1691	Chr13	Chr13:129927152|129927875	129927152	129927875	exon	723	2	CSS0018911
CSS-circ1692	Chr14	Chr14:53162120|53162683	53162120	53162683	intron	563	2	CSS0024384
CSS-circ1693	Chr14	Chr14:56489512|56489732	56489512	56489732	exon	220	2	CSS0048690
CSS-circ1694	Chr14	Chr14:75444305|75445571	75444305	75445571	intron	1266	2	CSS0007101
CSS-circ1695	Chr15	Chr15:21787444|21788115	21787444	21788115	intron	671	2	CSS0010187
CSS-circ1696	Chr1	Chr1:19017043|19018842	19017043	19018842	exon	1799	2	CSS0002849
CSS-circ1697	Chr1	Chr1:25035223|25039607	25035223	25039607	exon	4384	2	CSS0009141
CSS-circ1698	Chr1	Chr1:114247831|114248112	114247831	114248112	exon	281	2	CSS0049301
CSS-circ1699	Chr1	Chr1:118735031|118740526	118735031	118740526	intron	5495	2	CSS0036845
CSS-circ1700	Chr1	Chr1:148297990|148301529	148297990	148301529	exon	3539	2	CSS0020632
CSS-circ1701	Chr1	Chr1:151592233|151599103	151592233	151599103	exon	6870	2	CSS0026039
CSS-circ1702	Chr1	Chr1:160526706|160527408	160526706	160527408	exon	702	2	CSS0028461
CSS-circ1703	Chr1	Chr1:219894478|219894822	219894478	219894822	intron	344	2	CSS0041773
CSS-circ1704	Chr1	Chr1:222354973|222355625	222354973	222355625	exon	652	2	CSS0012708
CSS-circ1705	Chr1	Chr1:222385708|222386286	222385708	222386286	exon	578	2	CSS0049267
CSS-circ1706	Chr10	Chr10:30732436|30732817	30732436	30732817	exon	381	2	CSS0023752
CSS-circ1707	Chr10	Chr10:53738930|53740263	53738930	53740263	exon	1333	2	CSS0050294
CSS-circ1708	Chr10	Chr10:127873040|127875650	127873040	127875650	exon	2610	2	CSS0046394
CSS-circ1709	Chr10	Chr10:146655902|146657814	146655902	146657814	exon	1912	2	CSS0030679
CSS-circ1710	Chr11	Chr11:7330622|7331267	7330622	7331267	exon	645	2	CSS0026770
CSS-circ1711	Chr11	Chr11:8199453|8200092	8199453	8200092	exon	639	2	CSS0000532
CSS-circ1712	Chr11	Chr11:12098271|12105338	12098271	12105338	exon	7067	2	CSS0033129	CSS0037412
CSS-circ1713	Chr12	Chr12:3226409|3226725	3226409	3226725	intron	316	2	CSS0011262
CSS-circ1714	Chr12	Chr12:9850624|9852000	9850624	9852000	exon	1376	2	CSS0012305
CSS-circ1715	Chr12	Chr12:81861550|81861938	81861550	81861938	exon	388	2	CSS0017461
CSS-circ1716	Chr12	Chr12:83644897|83645114	83644897	83645114	intron	217	2	CSS0029199
CSS-circ1717	Chr12	Chr12:122705776|122706541	122705776	122706541	exon	765	2	CSS0010822
CSS-circ1718	Chr12	Chr12:131278510|131279166	131278510	131279166	intron	656	2	CSS0019935
CSS-circ1719	Chr13	Chr13:76009302|76010893	76009302	76010893	exon	1591	2	CSS0038579
CSS-circ1720	Chr13	Chr13:90533380|90537183	90533380	90537183	exon	3803	2	CSS0049215
CSS-circ1721	Chr13	Chr13:105952775|105955577	105952775	105955577	exon	2802	2	CSS0044348
CSS-circ1722	Chr13	Chr13:119982346|119983998	119982346	119983998	exon	1652	2	CSS0044304
CSS-circ1723	Chr14	Chr14:128666292|128669425	128666292	128669425	exon	3133	2	CSS0037198
CSS-circ1724	Chr1	Chr1:45874673|45875891	45874673	45875891	exon	1218	2	CSS0039843
CSS-circ1725	Chr1	Chr1:192426977|192429461	192426977	192429461	exon	2484	2	CSS0000575
CSS-circ1726	Chr1	Chr1:199115558|199117742	199115558	199117742	exon	2184	2	CSS0048961
CSS-circ1727	Chr1	Chr1:201914450|201915557	201914450	201915557	exon	1107	2	CSS0012709
CSS-circ1728	Chr11	Chr11:8234689|8235605	8234689	8235605	exon	916	2	CSS0032431
CSS-circ1729	Chr11	Chr11:9522725|9530021	9522725	9530021	exon	7296	2	CSS0010073
CSS-circ1730	Chr11	Chr11:94624107|94624489	94624107	94624489	exon	382	2	CSS0004978
CSS-circ1731	Chr12	Chr12:131279012|131279190	131279012	131279190	intron	178	2	CSS0019935
CSS-circ1732	Chr13	Chr13:65651969|65653381	65651969	65653381	exon	1412	2	CSS0023521
CSS-circ1733	Chr13	Chr13:69377258|69378475	69377258	69378475	exon	1217	2	CSS0033564
CSS-circ1734	Chr13	Chr13:70469087|70469644	70469087	70469644	exon	557	2	CSS0003254
CSS-circ1735	Chr13	Chr13:88998126|89002837	88998126	89002837	intron	4711	2	CSS0037859	CSS0049839
CSS-circ1736	Chr13	Chr13:92448627|92449636	92448627	92449636	exon	1009	2	CSS0020059
CSS-circ1737	Chr13	Chr13:118853780|118855756	118853780	118855756	exon	1976	2	CSS0038606	CSS0041324
CSS-circ1738	Chr13	Chr13:127579828|127580298	127579828	127580298	exon	470	2	CSS0044209
CSS-circ1739	Chr14	Chr14:34707278|34708860	34707278	34708860	exon	1582	2	CSS0002593
CSS-circ1740	Chr15	Chr15:36281232|36290757	36281232	36290757	exon	9525	2	CSS0042984
CSS-circ1741	Chr2	Chr2:8480132|8480521	8480132	8480521	exon	389	2	CSS0004644
CSS-circ1742	Chr2	Chr2:12917840|12918803	12917840	12918803	exon	963	2	CSS0050267
CSS-circ1743	Chr2	Chr2:15681657|15682068	15681657	15682068	intron	411	2	CSS0034060
CSS-circ1744	Chr2	Chr2:17093855|17098294	17093855	17098294	exon	4439	2	CSS0033996
CSS-circ1745	Chr2	Chr2:41522307|41523824	41522307	41523824	intron	1517	2	CSS0024834
CSS-circ1746	Chr2	Chr2:58699644|58702409	58699644	58702409	exon	2765	2	CSS0005968
CSS-circ1747	Chr2	Chr2:87444114|87444515	87444114	87444515	exon	401	2	CSS0036714
CSS-circ1748	Chr2	Chr2:94127885|94129841	94127885	94129841	exon	1956	2	CSS0031290
CSS-circ1749	Chr2	Chr2:112452203|112452675	112452203	112452675	exon	472	2	CSS0043989
CSS-circ1750	Chr2	Chr2:115581241|115585388	115581241	115585388	intron	4147	2	CSS0007638
CSS-circ1751	Chr2	Chr2:115605670|115606794	115605670	115606794	intron	1124	2	CSS0007638
CSS-circ1752	Chr2	Chr2:129307342|129312086	129307342	129312086	exon	4744	2	CSS0040806
CSS-circ1753	Chr2	Chr2:156482014|156482859	156482014	156482859	exon	845	2	CSS0047494
CSS-circ1754	Chr2	Chr2:156520062|156527253	156520062	156527253	exon	7191	2	CSS0047494
CSS-circ1755	Chr2	Chr2:174639999|174641917	174639999	174641917	exon	1918	2	CSS0042716
CSS-circ1756	Chr2	Chr2:204074624|204075529	204074624	204075529	exon	905	2	CSS0021444
CSS-circ1757	Chr2	Chr2:212859518|212859856	212859518	212859856	intron	338	2	CSS0027728
CSS-circ1758	Chr3	Chr3:53053593|53054145	53053593	53054145	exon	552	2	CSS0028610
CSS-circ1759	Chr3	Chr3:64588002|64592338	64588002	64592338	exon	4336	2	CSS0013812
CSS-circ1760	Chr3	Chr3:93028197|93032847	93028197	93032847	exon	4650	2	CSS0030945
CSS-circ1761	Chr3	Chr3:101478958|101479644	101478958	101479644	intron	686	2	CSS0031841
CSS-circ1762	Chr3	Chr3:138255841|138259121	138255841	138259121	exon	3280	2	CSS0030639
CSS-circ1763	Chr3	Chr3:163546087|163553177	163546087	163553177	exon	7090	2	CSS0031331
CSS-circ1764	Chr3	Chr3:173030773|173033751	173030773	173033751	exon	2978	2	CSS0003251
CSS-circ1765	Chr3	Chr3:178209591|178210505	178209591	178210505	intron	914	2	CSS0018339
CSS-circ1766	Chr3	Chr3:178432466|178433728	178432466	178433728	exon	1262	2	CSS0017256
CSS-circ1767	Chr3	Chr3:183940879|183942136	183940879	183942136	intron	1257	2	CSS0046964
CSS-circ1768	Chr3	Chr3:186298225|186301731	186298225	186301731	intron	3506	2	CSS0009229	CSS0007900
CSS-circ1769	Chr4	Chr4:1079680|1080366	1079680	1080366	exon	686	2	CSS0032989
CSS-circ1770	Chr4	Chr4:1347806|1349020	1347806	1349020	exon	1214	2	CSS0007221
CSS-circ1771	Chr4	Chr4:11481230|11482726	11481230	11482726	exon	1496	2	CSS0000528
CSS-circ1772	Chr4	Chr4:25364938|25365261	25364938	25365261	exon	323	2	CSS0017633
CSS-circ1773	Chr4	Chr4:39710734|39711611	39710734	39711611	exon	877	2	CSS0017406
CSS-circ1774	Chr4	Chr4:82903659|82908502	82903659	82908502	exon	4843	2	CSS0037498
CSS-circ1775	Chr4	Chr4:88393693|88394137	88393693	88394137	exon	444	2	CSS0044366
CSS-circ1776	Chr4	Chr4:94555405|94556178	94555405	94556178	exon	773	2	CSS0005996
CSS-circ1777	Chr4	Chr4:126422396|126431313	126422396	126431313	intron	8917	2	CSS0030031
CSS-circ1778	Chr4	Chr4:129504207|129512487	129504207	129512487	exon	8280	2	CSS0036828
CSS-circ1779	Chr4	Chr4:168740885|168742125	168740885	168742125	exon	1240	2	CSS0030915
CSS-circ1780	Chr4	Chr4:185742083|185742447	185742083	185742447	exon	364	2	CSS0024112
CSS-circ1781	Chr5	Chr5:1482197|1482959	1482197	1482959	exon	762	2	CSS0011288
CSS-circ1782	Chr5	Chr5:1490826|1493253	1490826	1493253	exon	2427	2	CSS0011288
CSS-circ1783	Chr5	Chr5:28959074|28959705	28959074	28959705	exon	631	2	CSS0022423
CSS-circ1784	Chr5	Chr5:43786246|43786796	43786246	43786796	exon	550	2	CSS0023015
CSS-circ1785	Chr5	Chr5:120470649|120475385	120470649	120475385	exon	4736	2	CSS0033753
CSS-circ1786	Chr5	Chr5:132165391|132172773	132165391	132172773	exon	7382	2	CSS0039550
CSS-circ1787	Chr5	Chr5:137081292|137081678	137081292	137081678	intron	386	2	CSS0015823
CSS-circ1788	Chr5	Chr5:147549929|147550611	147549929	147550611	exon	682	2	CSS0005254
CSS-circ1789	Chr5	Chr5:160231035|160232231	160231035	160232231	exon	1196	2	CSS0049767
CSS-circ1790	Chr5	Chr5:179490026|179493038	179490026	179493038	exon	3012	2	CSS0034253
CSS-circ1791	Chr5	Chr5:192785623|192789301	192785623	192789301	exon	3678	2	CSS0023043
CSS-circ1792	Chr6	Chr6:8736576|8739978	8736576	8739978	intron	3402	2	CSS0036303
CSS-circ1793	Chr6	Chr6:12465344|12465726	12465344	12465726	exon	382	2	CSS0020224
CSS-circ1794	Chr6	Chr6:35735168|35735849	35735168	35735849	exon	681	2	CSS0020493
CSS-circ1795	Chr6	Chr6:69430667|69432024	69430667	69432024	exon	1357	2	CSS0019715
CSS-circ1796	Chr6	Chr6:78139227|78139837	78139227	78139837	exon	610	2	CSS0022031
CSS-circ1797	Chr6	Chr6:84568812|84571177	84568812	84571177	exon	2365	2	CSS0045220
CSS-circ1798	Chr6	Chr6:95524983|95525854	95524983	95525854	exon	871	2	CSS0014190
CSS-circ1799	Chr6	Chr6:144219856|144229470	144219856	144229470	exon	9614	2	CSS0035442
CSS-circ1800	Chr7	Chr7:44302457|44302815	44302457	44302815	exon	358	2	CSS0015161
CSS-circ1801	Chr7	Chr7:73188497|73189626	73188497	73189626	exon	1129	2	CSS0019916
CSS-circ1802	Chr7	Chr7:76049765|76058850	76049765	76058850	exon	9085	2	CSS0040843
CSS-circ1803	Chr7	Chr7:116622875|116623766	116622875	116623766	exon	891	2	CSS0042162
CSS-circ1804	Chr7	Chr7:119546599|119547796	119546599	119547796	exon	1197	2	CSS0025729
CSS-circ1805	Chr7	Chr7:119556863|119561306	119556863	119561306	exon	4443	2	CSS0025729
CSS-circ1806	Chr7	Chr7:153831479|153838902	153831479	153838902	intron	7423	2	CSS0001625
CSS-circ1807	Chr7	Chr7:157235256|157237162	157235256	157237162	exon	1906	2	CSS0022775
CSS-circ1808	Chr2	Chr2:16154278|16161629	16154278	16161629	exon	7351	2	CSS0050035
CSS-circ1809	Chr2	Chr2:21532810|21533452	21532810	21533452	exon	642	2	CSS0002683
CSS-circ1810	Chr2	Chr2:58855159|58857047	58855159	58857047	exon	1888	2	CSS0038083
CSS-circ1811	Chr2	Chr2:71194069|71194361	71194069	71194361	exon	292	2	CSS0048760
CSS-circ1812	Chr2	Chr2:71318715|71319062	71318715	71319062	exon	347	2	CSS0033520
CSS-circ1813	Chr2	Chr2:87443176|87444246	87443176	87444246	exon	1070	2	CSS0036714
CSS-circ1814	Chr2	Chr2:91428504|91433110	91428504	91433110	antisense	4606	2	CSS0047306	CSS0042789
CSS-circ1815	Chr2	Chr2:96762810|96768287	96762810	96768287	exon	5477	2	CSS0008066
CSS-circ1816	Chr2	Chr2:121467398|121469389	121467398	121469389	exon	1991	2	CSS0015824
CSS-circ1817	Chr2	Chr2:146717391|146724716	146717391	146724716	exon	7325	2	CSS0039255
CSS-circ1818	Chr2	Chr2:168983966|168985922	168983966	168985922	intron	1956	2	CSS0011586
CSS-circ1819	Chr2	Chr2:200410872|200411197	200410872	200411197	exon	325	2	CSS0021780
CSS-circ1820	Chr2	Chr2:213016281|213023603	213016281	213023603	intron	7322	2	CSS0027335
CSS-circ1821	Chr3	Chr3:1149627|1153868	1149627	1153868	exon	4241	2	CSS0034985
CSS-circ1822	Chr3	Chr3:1224079|1228052	1224079	1228052	exon	3973	2	CSS0034985
CSS-circ1823	Chr3	Chr3:5083939|5084598	5083939	5084598	exon	659	2	CSS0011216
CSS-circ1824	Chr3	Chr3:13853654|13854402	13853654	13854402	exon	748	2	CSS0045726
CSS-circ1825	Chr3	Chr3:24134746|24135016	24134746	24135016	exon	270	2	CSS0045592
CSS-circ1826	Chr3	Chr3:96260236|96260763	96260236	96260763	exon	527	2	CSS0025631
CSS-circ1827	Chr3	Chr3:98847791|98848754	98847791	98848754	exon	963	2	CSS0028207
CSS-circ1828	Chr3	Chr3:119592183|119595235	119592183	119595235	exon	3052	2	CSS0035789
CSS-circ1829	Chr3	Chr3:143027280|143029340	143027280	143029340	exon	2060	2	CSS0020681
CSS-circ1830	Chr3	Chr3:159188806|159189450	159188806	159189450	exon	644	2	CSS0019526
CSS-circ1831	Chr3	Chr3:176084842|176085371	176084842	176085371	exon	529	2	CSS0021057
CSS-circ1832	Chr4	Chr4:6869705|6870116	6869705	6870116	exon	411	2	CSS0032530
CSS-circ1833	Chr4	Chr4:7666388|7668721	7666388	7668721	exon	2333	2	CSS0033408
CSS-circ1834	Chr4	Chr4:10787206|10788451	10787206	10788451	exon	1245	2	CSS0029292
CSS-circ1835	Chr4	Chr4:11665777|11666176	11665777	11666176	exon	399	2	CSS0009237
CSS-circ1836	Chr4	Chr4:91644228|91647328	91644228	91647328	intron	3100	2	CSS0005749
CSS-circ1837	Chr4	Chr4:94934807|94941646	94934807	94941646	intron	6839	2	CSS0032323
CSS-circ1838	Chr4	Chr4:97698558|97699560	97698558	97699560	exon	1002	2	CSS0001334
CSS-circ1839	Chr4	Chr4:103558507|103558934	103558507	103558934	exon	427	2	CSS0002132
CSS-circ1840	Chr4	Chr4:124361386|124363925	124361386	124363925	exon	2539	2	CSS0018593
CSS-circ1841	Chr4	Chr4:126430236|126431313	126430236	126431313	exon	1077	2	CSS0030031
CSS-circ1842	Chr4	Chr4:128449624|128450437	128449624	128450437	intron	813	2	CSS0018475
CSS-circ1843	Chr4	Chr4:132428639|132433981	132428639	132433981	exon	5342	2	CSS0023090
CSS-circ1844	Chr4	Chr4:132430974|132433981	132430974	132433981	exon	3007	2	CSS0023090
CSS-circ1845	Chr4	Chr4:163146945|163148334	163146945	163148334	intron	1389	2	CSS0021646
CSS-circ1846	Chr5	Chr5:1476078|1484547	1476078	1484547	exon	8469	2	CSS0011288
CSS-circ1847	Chr5	Chr5:178225582|178225889	178225582	178225889	exon	307	2	CSS0045550
CSS-circ1848	Chr5	Chr5:178257799|178261446	178257799	178261446	exon	3647	2	CSS0012312
CSS-circ1849	Chr5	Chr5:192806813|192810545	192806813	192810545	exon	3732	2	CSS0023043
CSS-circ1850	Chr5	Chr5:192822728|192829097	192822728	192829097	exon	6369	2	CSS0006805
CSS-circ1851	Chr5	Chr5:192828804|192829707	192828804	192829707	exon	903	2	CSS0006805
CSS-circ1852	Chr6	Chr6:7540545|7541668	7540545	7541668	exon	1123	2	CSS0010905
CSS-circ1853	Chr6	Chr6:22399398|22400867	22399398	22400867	exon	1469	2	CSS0026382
CSS-circ1854	Chr6	Chr6:48489269|48490227	48489269	48490227	intron	958	2	CSS0028801
CSS-circ1855	Chr6	Chr6:77893397|77900328	77893397	77900328	intron	6931	2	CSS0032728
CSS-circ1856	Chr6	Chr6:77958076|77958426	77958076	77958426	intron	350	2	CSS0004732
CSS-circ1857	Chr6	Chr6:78064054|78064819	78064054	78064819	exon	765	2	CSS0019872
CSS-circ1858	Chr6	Chr6:105134022|105134534	105134022	105134534	exon	512	2	CSS0011093
CSS-circ1859	Chr6	Chr6:114291151|114291627	114291151	114291627	intron	476	2	CSS0048255
CSS-circ1860	Chr6	Chr6:116814989|116815289	116814989	116815289	exon	300	2	CSS0014924
CSS-circ1861	Chr6	Chr6:138493189|138499138	138493189	138499138	exon	5949	2	CSS0016366
CSS-circ1862	Chr6	Chr6:140482446|140483006	140482446	140483006	intron	560	2	CSS0046008
CSS-circ1863	Chr7	Chr7:3768020|3769856	3768020	3769856	exon	1836	2	CSS0042223
CSS-circ1864	Chr7	Chr7:5216331|5216846	5216331	5216846	intron	515	2	CSS0027692
CSS-circ1865	Chr7	Chr7:71697633|71698369	71697633	71698369	exon	736	2	CSS0018612
CSS-circ1866	Chr7	Chr7:131138066|131140343	131138066	131140343	exon	2277	2	CSS0004130
CSS-circ1867	Chr8	Chr8:103988358|103989475	103988358	103989475	exon	1117	2	CSS0023242
CSS-circ1868	Chr2	Chr2:35410877|35411399	35410877	35411399	exon	522	2	CSS0045285
CSS-circ1869	Chr2	Chr2:41206447|41207951	41206447	41207951	exon	1504	2	CSS0026274
CSS-circ1870	Chr2	Chr2:75862714|75863367	75862714	75863367	exon	653	2	CSS0004196
CSS-circ1871	Chr2	Chr2:93142346|93142874	93142346	93142874	exon	528	2	CSS0041106
CSS-circ1872	Chr2	Chr2:129374992|129379476	129374992	129379476	exon	4484	2	CSS0049028
CSS-circ1873	Chr2	Chr2:137698494|137700329	137698494	137700329	exon	1835	2	CSS0034046
CSS-circ1874	Chr2	Chr2:138626079|138630529	138626079	138630529	intron	4450	2	CSS0027431
CSS-circ1875	Chr2	Chr2:159570896|159571805	159570896	159571805	exon	909	2	CSS0029907
CSS-circ1876	Chr2	Chr2:212146695|212147768	212146695	212147768	exon	1073	2	CSS0008239
CSS-circ1877	Chr3	Chr3:1343884|1349572	1343884	1349572	exon	5688	2	CSS0045983
CSS-circ1878	Chr3	Chr3:11721267|11722493	11721267	11722493	exon	1226	2	CSS0030616
CSS-circ1879	Chr3	Chr3:18860222|18869149	18860222	18869149	exon	8927	2	CSS0000902
CSS-circ1880	Chr3	Chr3:25124857|25129613	25124857	25129613	exon	4756	2	CSS0028039
CSS-circ1881	Chr3	Chr3:45417885|45418121	45417885	45418121	exon	236	2	CSS0044870
CSS-circ1882	Chr3	Chr3:46940966|46949361	46940966	46949361	intron	8395	2	CSS0019849
CSS-circ1883	Chr3	Chr3:47654176|47655447	47654176	47655447	exon	1271	2	CSS0005378
CSS-circ1884	Chr3	Chr3:51247396|51250125	51247396	51250125	intron	2729	2	CSS0010750
CSS-circ1885	Chr3	Chr3:78015748|78016649	78015748	78016649	exon	901	2	CSS0042855
CSS-circ1886	Chr3	Chr3:91525090|91525385	91525090	91525385	antisense	295	2	CSS0003676
CSS-circ1887	Chr3	Chr3:143302991|143304783	143302991	143304783	exon	1792	2	CSS0020521
CSS-circ1888	Chr4	Chr4:53623191|53624367	53623191	53624367	intron	1176	2	CSS0029830
CSS-circ1889	Chr4	Chr4:76165020|76167069	76165020	76167069	exon	2049	2	CSS0035021
CSS-circ1890	Chr4	Chr4:88393476|88394137	88393476	88394137	exon	661	2	CSS0044366
CSS-circ1891	Chr4	Chr4:105672158|105673790	105672158	105673790	exon	1632	2	CSS0049808
CSS-circ1892	Chr4	Chr4:112964330|112964823	112964330	112964823	exon	493	2	CSS0037405
CSS-circ1893	Chr4	Chr4:160749392|160751243	160749392	160751243	intron	1851	2	CSS0000835
CSS-circ1894	Chr5	Chr5:1431500|1440369	1431500	1440369	exon	8869	2	CSS0016871
CSS-circ1895	Chr5	Chr5:7884369|7885566	7884369	7885566	exon	1197	2	CSS0024914
CSS-circ1896	Chr5	Chr5:71041357|71050091	71041357	71050091	intron	8734	2	CSS0007303
CSS-circ1897	Chr5	Chr5:71050022|71055188	71050022	71055188	intron	5166	2	CSS0047014
CSS-circ1898	Chr5	Chr5:146539271|146543023	146539271	146543023	exon	3752	2	CSS0017478
CSS-circ1899	Chr5	Chr5:160231035|160231932	160231035	160231932	exon	897	2	CSS0049767
CSS-circ1900	Chr5	Chr5:175815376|175816166	175815376	175816166	exon	790	2	CSS0008467
CSS-circ1901	Chr6	Chr6:24664107|24665222	24664107	24665222	exon	1115	2	CSS0011862
CSS-circ1902	Chr6	Chr6:44915559|44917100	44915559	44917100	exon	1541	2	CSS0035767
CSS-circ1903	Chr6	Chr6:64645544|64645764	64645544	64645764	exon	220	2	CSS0022410
CSS-circ1904	Chr6	Chr6:66151844|66152263	66151844	66152263	exon	419	2	CSS0021894
CSS-circ1905	Chr6	Chr6:77903516|77907717	77903516	77907717	exon	4201	2	CSS0032728
CSS-circ1906	Chr6	Chr6:89130764|89131972	89130764	89131972	exon	1208	2	CSS0043783
CSS-circ1907	Chr6	Chr6:89763011|89764096	89763011	89764096	exon	1085	2	CSS0027799
CSS-circ1908	Chr6	Chr6:100717722|100718326	100717722	100718326	exon	604	2	CSS0014950
CSS-circ1909	Chr6	Chr6:112099690|112100228	112099690	112100228	exon	538	2	CSS0039942
CSS-circ1910	Chr6	Chr6:112138996|112142307	112138996	112142307	exon	3311	2	CSS0039942
CSS-circ1911	Chr6	Chr6:161369742|161371321	161369742	161371321	exon	1579	2	CSS0004462
CSS-circ1912	Chr6	Chr6:169139701|169140448	169139701	169140448	exon	747	2	CSS0004197
CSS-circ1913	Chr7	Chr7:11658879|11660599	11658879	11660599	exon	1720	2	CSS0002313
CSS-circ1914	Chr7	Chr7:40685419|40685866	40685419	40685866	exon	447	2	CSS0018484
CSS-circ1915	Chr7	Chr7:44606369|44607867	44606369	44607867	exon	1498	2	CSS0008737
CSS-circ1916	Chr7	Chr7:54223654|54233074	54223654	54233074	exon	9420	2	CSS0035927
CSS-circ1917	Chr7	Chr7:58555460|58556954	58555460	58556954	antisense	1494	2	CSS0000687
CSS-circ1918	Chr7	Chr7:73180794|73183794	73180794	73183794	exon	3000	2	CSS0019916
CSS-circ1919	Chr7	Chr7:76616335|76618377	76616335	76618377	exon	2042	2	CSS0039772
CSS-circ1920	Chr7	Chr7:106024432|106026888	106024432	106026888	exon	2456	2	CSS0050462
CSS-circ1921	Chr7	Chr7:109085947|109087566	109085947	109087566	exon	1619	2	CSS0025745
CSS-circ1922	Chr7	Chr7:155802506|155805283	155802506	155805283	exon	2777	2	CSS0045715
CSS-circ1923	Chr8	Chr8:11254255|11260726	11254255	11260726	exon	6471	2	CSS0017352
CSS-circ1924	Chr2	Chr2:21532810|21540562	21532810	21540562	exon	7752	2	CSS0002683
CSS-circ1925	Chr2	Chr2:74616704|74617554	74616704	74617554	exon	850	2	CSS0005519
CSS-circ1926	Chr2	Chr2:91832112|91838599	91832112	91838599	exon	6487	2	CSS0011860
CSS-circ1927	Chr2	Chr2:130178373|130185319	130178373	130185319	exon	6946	2	CSS0012901
CSS-circ1928	Chr2	Chr2:132577243|132578186	132577243	132578186	exon	943	2	CSS0006652
CSS-circ1929	Chr2	Chr2:141724490|141724886	141724490	141724886	intron	396	2	CSS0045771
CSS-circ1930	Chr2	Chr2:212987001|212987846	212987001	212987846	intron	845	2	CSS0027335
CSS-circ1931	Chr3	Chr3:25135713|25138689	25135713	25138689	exon	2976	2	CSS0028039
CSS-circ1932	Chr3	Chr3:88170647|88173965	88170647	88173965	exon	3318	2	CSS0004573
CSS-circ1933	Chr3	Chr3:183941338|183942136	183941338	183942136	intron	798	2	CSS0046964
CSS-circ1934	Chr4	Chr4:11479629|11481311	11479629	11481311	exon	1682	2	CSS0000528
CSS-circ1935	Chr4	Chr4:35748165|35749711	35748165	35749711	exon	1546	2	CSS0045751
CSS-circ1936	Chr4	Chr4:47001314|47001718	47001314	47001718	exon	404	2	CSS0027392
CSS-circ1937	Chr4	Chr4:94934810|94941646	94934810	94941646	intron	6836	2	CSS0032323
CSS-circ1938	Chr4	Chr4:124361386|124368034	124361386	124368034	exon	6648	2	CSS0018593
CSS-circ1939	Chr4	Chr4:177998616|177999088	177998616	177999088	exon	472	2	CSS0014740
CSS-circ1940	Chr5	Chr5:192501985|192502957	192501985	192502957	exon	972	2	CSS0010218
CSS-circ1941	Chr6	Chr6:22399221|22399533	22399221	22399533	exon	312	2	CSS0026382
CSS-circ1942	Chr6	Chr6:78122502|78122908	78122502	78122908	exon	406	2	CSS0022031
CSS-circ1943	Chr6	Chr6:89863009|89864224	89863009	89864224	exon	1215	2	CSS0044084
CSS-circ1944	Chr6	Chr6:112830282|112832265	112830282	112832265	exon	1983	2	CSS0037426
CSS-circ1945	Chr6	Chr6:132996190|132996436	132996190	132996436	exon	246	2	CSS0040077
CSS-circ1946	Chr6	Chr6:144232675|144234152	144232675	144234152	exon	1477	2	CSS0035442
CSS-circ1947	Chr6	Chr6:149581355|149584735	149581355	149584735	exon	3380	2	CSS0008654
CSS-circ1948	Chr7	Chr7:52501382|52502638	52501382	52502638	intron	1256	2	CSS0023409
CSS-circ1949	Chr7	Chr7:76443818|76445490	76443818	76445490	intron	1672	2	CSS0016056
CSS-circ1950	Chr7	Chr7:76568093|76572694	76568093	76572694	exon	4601	2	CSS0004215
CSS-circ1951	Chr7	Chr7:156125226|156131849	156125226	156131849	exon	6623	2	CSS0030770
CSS-circ1952	Chr7	Chr7:157259036|157261126	157259036	157261126	exon	2090	2	CSS0028755
CSS-circ1953	Chr7	Chr7:184348199|184348511	184348199	184348511	exon	312	2	CSS0018524
CSS-circ1954	Chr7	Chr7:185838049|185838745	185838049	185838745	exon	696	2	CSS0008629
CSS-circ1955	Chr2	Chr2:1399792|1401723	1399792	1401723	exon	1931	2	CSS0047940
CSS-circ1956	Chr2	Chr2:1509496|1510026	1509496	1510026	exon	530	2	CSS0048130
CSS-circ1957	Chr2	Chr2:5312045|5314389	5312045	5314389	exon	2344	2	CSS0048500
CSS-circ1958	Chr2	Chr2:21898785|21900965	21898785	21900965	exon	2180	2	CSS0050254
CSS-circ1959	Chr2	Chr2:39413772|39414687	39413772	39414687	exon	915	2	CSS0013567
CSS-circ1960	Chr2	Chr2:121456163|121457761	121456163	121457761	exon	1598	2	CSS0015824
CSS-circ1961	Chr2	Chr2:131620123|131629821	131620123	131629821	exon	9698	2	CSS0022993	CSS0046262	CSS0024498
CSS-circ1962	Chr2	Chr2:139837684|139842089	139837684	139842089	intron	4405	2	CSS0007704
CSS-circ1963	Chr2	Chr2:154566636|154566824	154566636	154566824	exon	188	2	CSS0039457
CSS-circ1964	Chr2	Chr2:196028008|196028730	196028008	196028730	exon	722	2	CSS0004024
CSS-circ1965	Chr2	Chr2:197887273|197888742	197887273	197888742	exon	1469	2	CSS0035705
CSS-circ1966	Chr2	Chr2:201921662|201923884	201921662	201923884	intron	2222	2	CSS0034882
CSS-circ1967	Chr2	Chr2:204074624|204074923	204074624	204074923	exon	299	2	CSS0021444
CSS-circ1968	Chr2	Chr2:213005501|213006717	213005501	213006717	intron	1216	2	CSS0027335
CSS-circ1969	Chr2	Chr2:213022923|213023603	213022923	213023603	intron	680	2	CSS0027335
CSS-circ1970	Chr3	Chr3:1202877|1207817	1202877	1207817	exon	4940	2	CSS0034985
CSS-circ1971	Chr3	Chr3:32424002|32430226	32424002	32430226	exon	6224	2	CSS0023639
CSS-circ1972	Chr3	Chr3:143351116|143351753	143351116	143351753	exon	637	2	CSS0020521
CSS-circ1973	Chr3	Chr3:181729960|181730927	181729960	181730927	intron	967	2	CSS0042345
CSS-circ1974	Chr4	Chr4:10787206|10787418	10787206	10787418	exon	212	2	CSS0029292
CSS-circ1975	Chr4	Chr4:71315294|71315820	71315294	71315820	exon	526	2	CSS0012091
CSS-circ1976	Chr4	Chr4:72833447|72833659	72833447	72833659	exon	212	2	CSS0000546
CSS-circ1977	Chr4	Chr4:133956765|133957977	133956765	133957977	exon	1212	2	CSS0033286
CSS-circ1978	Chr4	Chr4:155630358|155631418	155630358	155631418	exon	1060	2	CSS0002306
CSS-circ1979	Chr5	Chr5:186095727|186096529	186095727	186096529	exon	802	2	CSS0022272
CSS-circ1980	Chr6	Chr6:2149608|2150676	2149608	2150676	exon	1068	2	CSS0044560
CSS-circ1981	Chr6	Chr6:9885811|9886945	9885811	9886945	exon	1134	2	CSS0043408
CSS-circ1982	Chr6	Chr6:19190926|19191114	19190926	19191114	exon	188	2	CSS0008548
CSS-circ1983	Chr6	Chr6:82554469|82556316	82554469	82556316	exon	1847	2	CSS0037798
CSS-circ1984	Chr6	Chr6:86375018|86377073	86375018	86377073	exon	2055	2	CSS0013507
CSS-circ1985	Chr7	Chr7:15356705|15358135	15356705	15358135	exon	1430	2	CSS0008598
CSS-circ1986	Chr7	Chr7:15586797|15587693	15586797	15587693	exon	896	2	CSS0000247
CSS-circ1987	Chr7	Chr7:72968213|72972808	72968213	72972808	exon	4595	2	CSS0033803	CSS0043011	CSS0010651	CSS0046412
CSS-circ1988	Chr7	Chr7:73099045|73103707	73099045	73103707	exon	4662	2	CSS0010526
CSS-circ1989	Chr7	Chr7:107019099|107020285	107019099	107020285	exon	1186	2	CSS0029275
CSS-circ1990	Chr7	Chr7:184460190|184462178	184460190	184462178	intron	1988	2	CSS0006842	CSS0016649
CSS-circ1991	Chr2	Chr2:4675056|4676841	4675056	4676841	exon	1785	2	CSS0038869
CSS-circ1992	Chr2	Chr2:46620851|46623045	46620851	46623045	exon	2194	2	CSS0035439
CSS-circ1993	Chr2	Chr2:78642030|78642538	78642030	78642538	exon	508	2	CSS0027985
CSS-circ1994	Chr2	Chr2:78879498|78880025	78879498	78880025	intron	527	2	CSS0017731
CSS-circ1995	Chr2	Chr2:202034803|202035302	202034803	202035302	exon	499	2	CSS0004438
CSS-circ1996	Chr2	Chr2:203334246|203334782	203334246	203334782	exon	536	2	CSS0019142
CSS-circ1997	Chr2	Chr2:204074624|204077074	204074624	204077074	exon	2450	2	CSS0021444
CSS-circ1998	Chr2	Chr2:212859518|212861974	212859518	212861974	intron	2456	2	CSS0027728
[truncated: 704 more rows]

## Sheet: Table S3
Supplementary Table S3. Number of different back-spliced circRNAs observed from one parental gene.
Parental gene	No.of circRNAs
CSS0000007	1
CSS0000081	1
CSS0000124	1
CSS0000182	1
CSS0000214	5
CSS0000247	2
CSS0000253	1
CSS0000349	1
CSS0000353	1
CSS0000384	1
CSS0000431	2
CSS0000475	1
CSS0000491	1
CSS0000492	1
CSS0000528	2
CSS0000532	1
CSS0000546	1
CSS0000575	1
CSS0000613	1
CSS0000618	1
CSS0000636	1
CSS0000672	2
CSS0000687	5
CSS0000745	1
CSS0000776	1
CSS0000793	1
CSS0000831	1
CSS0000835	2
CSS0000871	1
CSS0000896	1
CSS0000902	2
CSS0000942	3
CSS0000956	1
CSS0000999	1
CSS0001000	2
CSS0001039	1
CSS0001045	3
CSS0001076	1
CSS0001085	1
CSS0001104	2
CSS0001201	1
CSS0001221	1
CSS0001264	1
CSS0001307	1
CSS0001322	1
CSS0001334	4
CSS0001340	1
CSS0001389	1
CSS0001430	1
CSS0001444	1
CSS0001474	1
CSS0001568	1
CSS0001611	5
CSS0001625	1
CSS0001725	1
CSS0001731	2
CSS0001752	1
CSS0001758	2
CSS0001778	1
CSS0001841	1
CSS0001846	1
CSS0001864	1
CSS0001954	1
CSS0001970	1
CSS0001991	1
CSS0002011	2
CSS0002021	1
CSS0002048	1
CSS0002054	1
CSS0002062	1
CSS0002090	1
CSS0002099	1
CSS0002102	1
CSS0002113	1
CSS0002132	1
CSS0002136	1
CSS0002138	1
CSS0002144	1
CSS0002145	5
CSS0002159	1
CSS0002176	1
CSS0002187	1
CSS0002201	1
CSS0002285	2
CSS0002286	1
CSS0002306	1
CSS0002313	1
CSS0002331	1
CSS0002363	4
CSS0002391	1
CSS0002435	1
CSS0002438	1
CSS0002441	1
CSS0002450	1
CSS0002469	3
CSS0002501	1
CSS0002593	1
CSS0002623	1
CSS0002645	1
CSS0002683	3
CSS0002743	1
CSS0002800	1
CSS0002830	2
CSS0002841	2
CSS0002848	1
CSS0002849	1
CSS0002854	1
CSS0002875	1
CSS0002929	1
CSS0002930	1
CSS0002946	1
CSS0003019	2
CSS0003023	2
CSS0003035	1
CSS0003036	2
CSS0003059	5
CSS0003103	1
CSS0003120	1
CSS0003132	1
CSS0003133	1
CSS0003158	1
CSS0003227	1
CSS0003231	1
CSS0003238	1
CSS0003251	1
CSS0003254	1
CSS0003293	3
CSS0003336	1
CSS0003362	1
CSS0003371	1
CSS0003419	1
CSS0003501	1
CSS0003521	1
CSS0003596	2
CSS0003601	1
CSS0003608	1
CSS0003613	1
CSS0003634	1
CSS0003662	1
CSS0003676	2
CSS0003680	1
CSS0003691	1
CSS0003709	1
CSS0003732	2
CSS0003784	1
CSS0003829	2
CSS0003870	2
CSS0003876	1
CSS0003914	1
CSS0003917	1
CSS0003950	1
CSS0003965	1
CSS0003995	1
CSS0004024	1
CSS0004044	1
CSS0004063	1
CSS0004127	1
CSS0004130	1
CSS0004156	2
CSS0004166	2
CSS0004189	1
CSS0004196	2
CSS0004197	1
CSS0004207	1
CSS0004215	4
CSS0004216	1
CSS0004226	1
CSS0004278	1
CSS0004287	1
CSS0004363	1
CSS0004385	1
CSS0004421	1
CSS0004438	1
CSS0004462	1
CSS0004485	1
CSS0004491	1
CSS0004573	1
CSS0004634	2
CSS0004644	1
CSS0004673	1
CSS0004732	2
CSS0004756	5
CSS0004840	3
CSS0004929	1
CSS0004971	2
CSS0004978	1
CSS0005074	2
CSS0005090	1
CSS0005114	1
CSS0005115	2
CSS0005165	1
CSS0005187	1
CSS0005240	1
CSS0005242	1
CSS0005250	1
CSS0005254	1
CSS0005260	1
CSS0005310	1
CSS0005321	2
CSS0005330	1
CSS0005378	1
CSS0005388	1
CSS0005434	1
CSS0005473	3
CSS0005519	2
CSS0005561	1
CSS0005702	1
CSS0005708	1
CSS0005749	2
CSS0005803	1
CSS0005846	2
CSS0005888	1
CSS0005897	2
CSS0005930	2
CSS0005935	1
CSS0005952	1
CSS0005968	1
CSS0005995	1
CSS0005996	2
CSS0006001	2
CSS0006058	1
CSS0006098	2
CSS0006110	2
CSS0006152	1
CSS0006153	1
CSS0006209	1
CSS0006278	1
CSS0006292	1
CSS0006349	1
CSS0006398	1
CSS0006418	1
CSS0006461	2
CSS0006504	1
CSS0006652	2
CSS0006668	1
CSS0006684	1
CSS0006702	1
CSS0006711	1
CSS0006732	1
CSS0006738	2
CSS0006783	1
CSS0006798	1
CSS0006805	4
CSS0006842	2
CSS0006849	1
CSS0006869	1
CSS0006931	2
CSS0006947	3
CSS0007047	1
CSS0007101	1
CSS0007221	3
CSS0007222	1
CSS0007243	3
CSS0007259	1
CSS0007269	1
CSS0007289	2
CSS0007303	1
CSS0007313	1
CSS0007349	1
CSS0007360	1
CSS0007361	2
CSS0007396	1
CSS0007464	1
CSS0007486	1
CSS0007487	1
CSS0007503	1
CSS0007567	2
CSS0007603	1
CSS0007611	1
CSS0007638	2
CSS0007643	1
CSS0007689	1
CSS0007693	1
CSS0007697	2
CSS0007704	3
CSS0007705	1
CSS0007720	1
CSS0007758	2
CSS0007769	2
CSS0007810	2
CSS0007840	1
CSS0007869	2
CSS0007878	1
CSS0007963	1
CSS0007976	1
CSS0007985	2
CSS0008002	1
CSS0008058	1
CSS0008066	2
CSS0008105	1
CSS0008127	2
CSS0008142	1
CSS0008173	1
CSS0008239	2
CSS0008275	2
CSS0008291	2
CSS0008302	1
CSS0008312	2
CSS0008317	1
CSS0008338	3
CSS0008351	1
CSS0008462	1
CSS0008467	1
CSS0008518	1
CSS0008548	2
CSS0008598	1
CSS0008599	1
CSS0008629	3
CSS0008654	1
CSS0008708	1
CSS0008709	1
CSS0008724	1
CSS0008737	1
CSS0008777	3
CSS0008780	1
CSS0008782	2
CSS0008784	1
CSS0008833	1
CSS0008836	1
CSS0008875	1
CSS0008897	1
CSS0008917	1
CSS0008918	1
CSS0008969	3
CSS0008998	1
CSS0009070	1
CSS0009141	2
CSS0009171	4
CSS0009185	1
CSS0009188	2
CSS0009229	2
CSS0009237	2
CSS0009281	1
CSS0009305	1
CSS0009322	1
CSS0009413	3
CSS0009419	1
CSS0009463	1
CSS0009482	1
CSS0009585	2
CSS0009670	2
CSS0009675	1
CSS0009686	1
CSS0009777	1
CSS0009807	1
CSS0009856	1
CSS0009886	1
CSS0009903	1
CSS0009918	1
CSS0009958	1
CSS0010016	1
CSS0010017	1
CSS0010073	5
CSS0010075	1
CSS0010082	2
CSS0010103	1
CSS0010109	1
CSS0010154	2
CSS0010163	1
CSS0010166	1
CSS0010187	1
CSS0010208	1
CSS0010218	1
CSS0010346	1
CSS0010408	2
CSS0010451	2
CSS0010464	2
CSS0010526	3
CSS0010531	1
CSS0010536	1
CSS0010539	1
CSS0010542	1
CSS0010551	1
CSS0010552	4
CSS0010554	2
CSS0010560	1
CSS0010584	1
CSS0010624	2
CSS0010662	1
CSS0010664	1
CSS0010703	1
CSS0010749	1
CSS0010750	1
CSS0010769	1
CSS0010822	3
CSS0010849	1
CSS0010905	1
CSS0010917	1
CSS0010922	1
CSS0011006	1
CSS0011010	1
CSS0011058	1
CSS0011081	1
CSS0011086	1
CSS0011093	1
CSS0011113	2
CSS0011135	1
CSS0011160	1
CSS0011183	1
CSS0011212	1
CSS0011216	2
CSS0011262	3
CSS0011279	1
CSS0011288	6
CSS0011304	1
CSS0011313	1
CSS0011322	1
CSS0011413	1
CSS0011414	1
CSS0011415	5
CSS0011462	1
CSS0011497	2
CSS0011529	5
CSS0011551	2
CSS0011586	1
CSS0011646	1
CSS0011740	1
CSS0011745	1
CSS0011775	1
CSS0011805	1
CSS0011815	1
CSS0011860	1
CSS0011862	1
CSS0011876	1
CSS0011921	1
CSS0011954	1
CSS0011990	1
CSS0012044	1
CSS0012053	1
CSS0012057	1
CSS0012091	1
CSS0012105	1
CSS0012196	2
CSS0012245	1
CSS0012274	1
CSS0012305	1
CSS0012312	2
CSS0012347	1
CSS0012358	1
CSS0012368	1
CSS0012400	2
CSS0012406	1
CSS0012413	1
CSS0012422	1
CSS0012423	2
CSS0012450	1
CSS0012456	1
CSS0012460	2
CSS0012479	1
CSS0012596	1
CSS0012613	1
CSS0012615	1
CSS0012633	2
CSS0012665	3
CSS0012676	2
CSS0012701	1
CSS0012708	1
CSS0012709	1
CSS0012736	3
CSS0012849	2
CSS0012901	2
CSS0012938	3
CSS0012969	3
CSS0012975	3
CSS0012993	1
CSS0012994	1
CSS0013056	1
CSS0013102	1
CSS0013164	1
CSS0013248	2
CSS0013295	1
CSS0013321	1
CSS0013374	1
CSS0013403	1
CSS0013443	1
CSS0013491	1
CSS0013507	3
CSS0013567	1
CSS0013571	1
CSS0013577	1
CSS0013652	1
CSS0013662	2
CSS0013666	2
CSS0013667	1
CSS0013673	1
CSS0013679	1
CSS0013697	1
CSS0013751	1
CSS0013752	1
CSS0013758	2
CSS0013780	1
CSS0013799	1
CSS0013812	2
CSS0013826	1
CSS0013877	1
CSS0013915	1
CSS0013925	2
CSS0013940	2
CSS0013963	1
CSS0013986	1
CSS0014003	1
CSS0014012	1
CSS0014014	1
CSS0014047	1
CSS0014080	1
CSS0014157	1
CSS0014190	1
CSS0014218	3
CSS0014228	1
CSS0014236	2
CSS0014274	2
CSS0014289	1
CSS0014309	1
CSS0014318	1
CSS0014332	3
CSS0014360	1
CSS0014466	1
CSS0014471	3
CSS0014491	2
CSS0014504	1
CSS0014544	1
CSS0014651	1
CSS0014660	1
CSS0014740	2
CSS0014813	1
CSS0014890	2
CSS0014924	2
CSS0014950	1
CSS0014965	2
CSS0014973	1
CSS0014985	1
CSS0015060	1
CSS0015103	1
CSS0015115	1
CSS0015132	2
CSS0015142	1
CSS0015153	2
CSS0015161	3
CSS0015248	1
CSS0015295	1
CSS0015354	2
CSS0015389	1
CSS0015513	1
CSS0015577	1
CSS0015604	5
CSS0015621	1
CSS0015731	1
CSS0015738	1
CSS0015742	1
CSS0015823	1
CSS0015824	2
CSS0015859	1
CSS0015902	1
CSS0015909	1
CSS0015973	2
CSS0015994	1
CSS0016056	1
CSS0016070	1
CSS0016076	1
CSS0016092	1
CSS0016120	1
CSS0016141	1
CSS0016147	1
CSS0016159	2
CSS0016169	1
CSS0016190	1
CSS0016195	1
CSS0016268	4
CSS0016317	1
CSS0016366	2
CSS0016396	1
CSS0016468	2
CSS0016544	1
CSS0016585	1
CSS0016601	3
CSS0016679	1
CSS0016694	1
CSS0016713	1
CSS0016782	1
CSS0016854	1
CSS0016871	2
CSS0017046	1
CSS0017167	1
CSS0017191	1
CSS0017226	1
CSS0017251	1
CSS0017256	1
CSS0017298	1
CSS0017352	1
CSS0017389	1
CSS0017390	1
CSS0017406	1
CSS0017426	1
CSS0017461	2
CSS0017476	1
CSS0017477	1
CSS0017478	1
CSS0017562	2
CSS0017567	1
CSS0017597	2
CSS0017612	1
CSS0017617	1
CSS0017622	1
CSS0017633	1
CSS0017676	2
CSS0017731	1
CSS0017766	1
CSS0017791	2
CSS0017795	1
CSS0017813	1
CSS0017820	1
CSS0017830	1
CSS0017868	1
CSS0017962	1
CSS0018028	1
CSS0018070	2
CSS0018089	1
CSS0018090	1
CSS0018140	2
CSS0018339	1
CSS0018348	3
CSS0018354	1
CSS0018371	2
CSS0018402	1
CSS0018433	1
CSS0018446	4
CSS0018475	1
CSS0018484	1
CSS0018504	1
CSS0018524	1
CSS0018527	1
CSS0018593	2
CSS0018612	2
CSS0018642	1
CSS0018649	3
CSS0018670	3
CSS0018692	2
CSS0018749	1
CSS0018767	1
CSS0018869	1
CSS0018905	3
CSS0018908	1
CSS0018911	1
CSS0018921	1
CSS0019014	1
CSS0019023	1
CSS0019027	1
CSS0019100	1
CSS0019111	1
CSS0019128	2
CSS0019142	1
CSS0019171	1
CSS0019197	1
CSS0019218	1
CSS0019237	2
CSS0019298	1
CSS0019355	1
CSS0019375	1
CSS0019418	4
CSS0019459	1
CSS0019460	6
CSS0019505	1
CSS0019515	1
CSS0019526	1
CSS0019536	1
CSS0019564	1
CSS0019630	1
CSS0019642	1
CSS0019715	4
CSS0019735	7
CSS0019756	1
CSS0019849	1
CSS0019872	1
CSS0019896	1
CSS0019916	2
CSS0019919	1
CSS0019935	5
CSS0019988	1
CSS0019996	1
CSS0020015	2
CSS0020016	5
CSS0020032	1
CSS0020059	1
CSS0020083	1
CSS0020097	1
CSS0020123	1
CSS0020151	1
CSS0020175	1
CSS0020184	4
CSS0020224	1
CSS0020238	2
CSS0020373	3
CSS0020381	2
CSS0020493	1
CSS0020497	1
CSS0020505	1
CSS0020518	1
CSS0020521	4
CSS0020543	1
CSS0020548	3
CSS0020559	5
CSS0020570	1
CSS0020576	4
CSS0020625	3
CSS0020632	2
CSS0020674	1
CSS0020681	1
CSS0020724	1
CSS0020755	1
CSS0020759	1
CSS0020771	1
CSS0020803	4
CSS0020817	3
CSS0020819	1
CSS0020857	2
CSS0020869	1
CSS0021055	1
CSS0021057	1
CSS0021058	1
CSS0021124	1
CSS0021256	4
CSS0021279	1
CSS0021282	1
CSS0021374	1
CSS0021380	1
CSS0021389	1
CSS0021418	1
CSS0021444	3
CSS0021466	7
CSS0021485	1
CSS0021531	1
CSS0021581	1
CSS0021599	1
CSS0021638	1
CSS0021646	3
CSS0021667	2
CSS0021683	4
CSS0021713	1
CSS0021721	1
CSS0021780	1
CSS0021784	1
CSS0021797	2
CSS0021886	1
CSS0021889	3
CSS0021894	1
CSS0021907	1
CSS0021982	2
CSS0022031	2
CSS0022050	1
CSS0022078	1
CSS0022108	1
CSS0022136	2
CSS0022154	2
CSS0022201	1
CSS0022267	1
CSS0022272	2
CSS0022277	1
CSS0022307	2
CSS0022385	1
CSS0022394	1
CSS0022409	2
CSS0022410	1
CSS0022423	1
CSS0022517	1
CSS0022552	1
CSS0022553	3
CSS0022562	1
CSS0022582	1
CSS0022610	1
CSS0022615	1
CSS0022639	1
CSS0022730	1
CSS0022744	1
CSS0022775	1
CSS0022834	3
CSS0022837	1
CSS0022881	1
CSS0022957	2
CSS0022963	1
CSS0022993	4
CSS0023015	1
CSS0023016	1
CSS0023043	2
CSS0023058	1
CSS0023090	2
CSS0023093	1
CSS0023132	1
CSS0023169	1
CSS0023200	1
CSS0023242	2
CSS0023334	1
CSS0023351	1
CSS0023365	1
CSS0023409	1
CSS0023451	1
CSS0023482	1
CSS0023497	1
CSS0023501	2
CSS0023509	1
CSS0023512	1
CSS0023521	1
CSS0023526	1
CSS0023528	1
CSS0023542	1
CSS0023589	1
CSS0023601	1
CSS0023607	2
CSS0023609	1
CSS0023612	1
CSS0023626	4
CSS0023639	2
CSS0023649	1
CSS0023686	4
CSS0023699	1
CSS0023752	2
CSS0023775	4
CSS0023837	1
CSS0023855	1
CSS0023917	2
CSS0023927	1
CSS0023964	1
CSS0023978	1
CSS0023988	1
CSS0024017	1
CSS0024021	1
CSS0024089	2
CSS0024112	1
CSS0024195	1
CSS0024244	1
CSS0024277	2
CSS0024382	1
CSS0024384	2
CSS0024399	2
CSS0024429	3
CSS0024506	3
CSS0024515	2
CSS0024542	1
CSS0024579	1
CSS0024591	1
CSS0024617	1
CSS0024623	1
CSS0024834	2
CSS0024841	1
CSS0024844	3
CSS0024851	2
CSS0024879	1
CSS0024884	1
CSS0024914	1
CSS0024925	1
CSS0024934	1
CSS0024973	1
CSS0024991	1
CSS0025058	1
CSS0025065	1
CSS0025104	1
CSS0025107	1
CSS0025143	3
CSS0025216	1
CSS0025229	1
CSS0025255	1
CSS0025263	1
CSS0025366	1
CSS0025388	1
CSS0025411	1
CSS0025423	1
CSS0025432	1
CSS0025527	1
CSS0025531	1
CSS0025536	1
CSS0025544	1
CSS0025593	2
CSS0025619	1
CSS0025631	3
CSS0025729	3
CSS0025736	1
CSS0025745	1
CSS0025770	1
CSS0025779	1
CSS0025897	1
CSS0025911	1
CSS0025962	1
CSS0025970	5
CSS0026000	1
CSS0026024	1
CSS0026039	2
CSS0026117	1
CSS0026274	1
CSS0026275	7
CSS0026334	1
CSS0026354	1
CSS0026378	1
CSS0026382	2
CSS0026474	1
CSS0026475	1
CSS0026504	1
CSS0026537	1
CSS0026558	4
CSS0026728	1
CSS0026736	1
CSS0026751	1
CSS0026761	1
CSS0026766	1
CSS0026770	4
CSS0026803	1
CSS0026817	1
CSS0026837	1
CSS0026846	3
CSS0026870	1
CSS0026873	4
CSS0026907	2
CSS0026938	1
CSS0026964	1
CSS0026989	1
CSS0026992	1
CSS0027074	1
CSS0027087	1
CSS0027091	3
CSS0027199	1
CSS0027212	1
CSS0027215	6
CSS0027223	3
CSS0027271	3
CSS0027279	1
CSS0027286	1
CSS0027331	1
CSS0027335	8
CSS0027392	1
CSS0027403	1
CSS0027418	1
CSS0027431	1
CSS0027546	1
CSS0027606	1
CSS0027669	1
CSS0027692	2
CSS0027728	3
CSS0027783	2
CSS0027799	2
CSS0027822	3
CSS0027873	1
CSS0027876	1
CSS0027888	2
CSS0027893	1
CSS0027930	1
CSS0027933	1
CSS0027938	1
CSS0027985	1
CSS0028024	1
CSS0028029	1
CSS0028030	1
CSS0028032	1
CSS0028039	8
CSS0028073	1
CSS0028100	2
CSS0028151	1
CSS0028154	1
CSS0028166	6
CSS0028199	1
CSS0028207	1
CSS0028218	1
CSS0028254	1
CSS0028267	1
CSS0028324	1
CSS0028341	4
CSS0028371	1
CSS0028386	1
CSS0028423	5
CSS0028446	1
CSS0028460	1
CSS0028461	1
CSS0028465	1
CSS0028479	1
CSS0028494	4
CSS0028495	1
CSS0028534	1
CSS0028585	1
CSS0028610	1
CSS0028633	1
CSS0028652	2
CSS0028661	1
CSS0028676	1
CSS0028710	2
CSS0028718	1
CSS0028721	1
CSS0028730	1
CSS0028755	1
CSS0028774	1
CSS0028794	1
CSS0028801	1
CSS0028805	1
CSS0028907	1
CSS0028914	1
CSS0028961	1
CSS0028962	1
CSS0028968	1
CSS0028971	3
CSS0029020	4
CSS0029042	2
CSS0029052	1
CSS0029067	2
CSS0029129	1
CSS0029159	1
CSS0029194	4
CSS0029198	2
CSS0029199	1
CSS0029222	2
CSS0029252	1
CSS0029256	1
CSS0029266	1
CSS0029268	2
CSS0029275	2
CSS0029292	3
CSS0029320	1
CSS0029454	2
CSS0029473	1
CSS0029475	1
CSS0029508	1
CSS0029534	2
CSS0029613	1
CSS0029670	1
CSS0029690	1
CSS0029691	1
CSS0029724	1
CSS0029738	1
CSS0029775	1
CSS0029778	1
CSS0029822	1
CSS0029830	1
CSS0029833	2
CSS0029907	1
CSS0029926	1
CSS0029940	1
CSS0029967	2
CSS0029968	1
CSS0030031	8
CSS0030084	1
CSS0030357	2
CSS0030366	1
CSS0030402	1
CSS0030422	2
CSS0030602	1
CSS0030616	1
CSS0030629	2
CSS0030639	1
CSS0030679	3
CSS0030700	1
CSS0030737	1
CSS0030745	1
CSS0030770	3
CSS0030803	1
CSS0030822	3
CSS0030834	1
CSS0030881	3
CSS0030900	1
CSS0030915	1
CSS0030945	2
CSS0030961	2
CSS0030964	1
CSS0030968	2
CSS0030988	1
CSS0031088	1
CSS0031103	1
CSS0031138	1
CSS0031174	1
CSS0031193	1
CSS0031205	1
CSS0031227	1
CSS0031267	3
CSS0031284	6
CSS0031290	1
CSS0031320	1
CSS0031323	2
CSS0031331	1
CSS0031337	1
CSS0031347	1
CSS0031366	1
CSS0031411	2
CSS0031429	2
CSS0031450	1
CSS0031548	2
CSS0031633	1
CSS0031647	1
CSS0031736	1
CSS0031747	1
CSS0031782	5
CSS0031784	1
CSS0031841	1
CSS0031897	1
CSS0031904	1
CSS0031981	1
CSS0032019	1
CSS0032032	1
CSS0032059	1
CSS0032097	3
CSS0032108	1
CSS0032305	1
CSS0032323	3
CSS0032343	1
CSS0032352	1
CSS0032369	2
CSS0032385	1
CSS0032394	2
CSS0032409	1
CSS0032424	1
CSS0032431	1
CSS0032464	1
CSS0032476	1
CSS0032512	1
CSS0032517	1
CSS0032530	1
CSS0032537	1
CSS0032553	1
CSS0032615	1
CSS0032724	2
CSS0032728	2
CSS0032755	1
CSS0032808	2
CSS0032863	3
CSS0032887	3
CSS0032958	2
CSS0032972	2
CSS0032982	2
CSS0032989	1
CSS0033102	1
CSS0033106	1
CSS0033129	2
CSS0033159	2
CSS0033223	1
CSS0033286	2
CSS0033310	1
CSS0033329	2
CSS0033331	1
CSS0033368	1
CSS0033370	1
CSS0033376	1
CSS0033408	1
CSS0033440	1
CSS0033472	2
CSS0033520	1
CSS0033558	1
CSS0033560	2
CSS0033563	1
CSS0033564	1
CSS0033596	3
CSS0033689	1
CSS0033698	1
CSS0033738	3
CSS0033750	1
CSS0033753	2
CSS0033803	1
CSS0033830	3
CSS0033862	1
CSS0033891	1
CSS0033947	2
CSS0033996	1
CSS0034026	1
CSS0034039	1
CSS0034040	3
CSS0034046	2
CSS0034049	1
CSS0034060	1
CSS0034081	1
CSS0034090	1
CSS0034099	1
CSS0034102	2
CSS0034166	1
CSS0034181	1
CSS0034240	1
CSS0034246	1
CSS0034253	2
CSS0034327	1
CSS0034388	1
CSS0034475	1
CSS0034479	1
CSS0034489	1
CSS0034534	3
CSS0034595	1
CSS0034606	1
CSS0034694	1
CSS0034707	1
CSS0034779	2
CSS0034792	1
CSS0034811	1
CSS0034865	1
CSS0034867	7
CSS0034882	1
CSS0034896	1
CSS0034951	1
CSS0034960	1
CSS0034961	1
CSS0034985	10
CSS0034997	1
CSS0035002	1
CSS0035021	1
CSS0035088	2
CSS0035109	1
CSS0035117	1
CSS0035173	1
CSS0035201	1
CSS0035210	1
CSS0035227	1
CSS0035270	1
CSS0035277	1
CSS0035333	1
CSS0035414	1
CSS0035439	1
CSS0035442	3
CSS0035447	2
CSS0035481	1
CSS0035503	1
CSS0035524	1
CSS0035545	1
CSS0035558	1
CSS0035584	1
CSS0035621	1
CSS0035659	1
CSS0035705	1
CSS0035731	1
CSS0035748	1
CSS0035767	1
CSS0035785	1
CSS0035789	2
CSS0035797	1
CSS0035820	1
CSS0035842	2
CSS0035880	1
CSS0035909	1
CSS0035927	1
CSS0035932	1
CSS0036043	2
CSS0036077	4
CSS0036109	1
CSS0036187	2
CSS0036226	1
CSS0036262	2
CSS0036303	1
CSS0036353	2
CSS0036355	1
CSS0036429	1
CSS0036485	1
CSS0036487	2
CSS0036494	1
CSS0036590	1
CSS0036605	2
CSS0036608	1
CSS0036647	1
CSS0036684	1
CSS0036689	1
CSS0036691	1
CSS0036714	2
CSS0036715	2
CSS0036766	1
CSS0036787	1
CSS0036795	1
CSS0036828	2
CSS0036845	1
CSS0036865	1
CSS0036878	2
CSS0036928	1
CSS0036973	1
CSS0037038	2
CSS0037063	1
CSS0037079	3
CSS0037095	2
CSS0037118	1
CSS0037121	1
CSS0037144	1
CSS0037156	1
CSS0037198	5
CSS0037258	2
CSS0037275	1
CSS0037307	2
CSS0037311	1
CSS0037346	1
CSS0037347	1
CSS0037372	1
CSS0037384	1
CSS0037403	1
CSS0037405	1
CSS0037426	1
CSS0037440	1
CSS0037453	1
CSS0037469	1
CSS0037498	2
CSS0037540	1
CSS0037547	3
CSS0037650	1
CSS0037704	1
CSS0037714	1
CSS0037724	1
CSS0037735	2
CSS0037750	2
CSS0037755	1
CSS0037798	1
CSS0037843	1
CSS0037859	5
CSS0037868	1
CSS0037896	1
CSS0037969	3
CSS0037990	1
CSS0038038	1
CSS0038052	1
CSS0038061	1
CSS0038083	1
CSS0038132	1
CSS0038145	2
CSS0038201	1
CSS0038228	1
CSS0038234	1
CSS0038258	1
CSS0038425	2
CSS0038498	1
CSS0038516	1
CSS0038520	2
CSS0038579	1
CSS0038606	1
CSS0038625	2
CSS0038639	1
CSS0038654	1
CSS0038663	2
CSS0038733	1
CSS0038740	2
CSS0038781	1
CSS0038817	1
CSS0038869	1
CSS0038874	1
CSS0038906	1
CSS0038908	1
CSS0038930	2
CSS0038936	2
CSS0038938	1
CSS0038978	1
CSS0039000	1
CSS0039012	1
CSS0039026	1
CSS0039044	1
CSS0039068	1
CSS0039077	1
CSS0039082	1
CSS0039086	1
CSS0039104	1
CSS0039116	3
CSS0039148	1
CSS0039154	1
CSS0039159	1
CSS0039173	1
CSS0039247	1
CSS0039254	1
CSS0039255	2
CSS0039275	2
CSS0039287	2
CSS0039292	1
CSS0039302	1
CSS0039457	1
CSS0039496	1
CSS0039525	1
CSS0039541	1
CSS0039550	8
CSS0039608	1
CSS0039613	4
CSS0039624	3
CSS0039762	1
CSS0039772	2
CSS0039843	1
CSS0039870	1
CSS0039889	1
CSS0039902	2
CSS0039910	1
CSS0039913	1
CSS0039927	1
CSS0039942	2
CSS0039979	1
CSS0039989	1
CSS0040015	3
CSS0040029	1
CSS0040076	1
CSS0040077	2
CSS0040085	1
CSS0040106	2
CSS0040123	1
CSS0040129	2
CSS0040136	1
CSS0040143	1
CSS0040148	1
CSS0040195	1
CSS0040207	3
CSS0040268	1
CSS0040284	7
CSS0040295	1
CSS0040332	2
CSS0040419	1
CSS0040446	1
CSS0040480	1
CSS0040487	1
CSS0040566	1
CSS0040569	1
CSS0040587	1
CSS0040601	1
CSS0040613	1
CSS0040615	2
CSS0040616	1
CSS0040641	1
CSS0040673	2
CSS0040744	1
CSS0040771	2
CSS0040806	1
CSS0040843	1
CSS0040868	3
CSS0041007	1
CSS0041036	1
CSS0041068	1
CSS0041106	2
CSS0041140	3
CSS0041158	1
CSS0041272	1
CSS0041288	1
CSS0041371	2
CSS0041382	1
CSS0041395	1
CSS0041442	1
CSS0041471	2
CSS0041533	1
CSS0041596	1
CSS0041666	1
CSS0041746	1
CSS0041747	2
CSS0041761	1
CSS0041773	1
CSS0041774	1
CSS0041781	2
CSS0041800	1
CSS0041890	1
CSS0041934	1
CSS0042013	2
CSS0042044	1
CSS0042065	1
CSS0042162	2
CSS0042223	4
CSS0042231	1
CSS0042248	3
CSS0042253	2
CSS0042345	1
CSS0042388	1
CSS0042413	2
CSS0042450	1
CSS0042459	1
CSS0042503	1
CSS0042528	4
CSS0042556	1
CSS0042561	1
CSS0042702	1
CSS0042716	3
CSS0042731	1
CSS0042855	2
CSS0042898	3
CSS0042945	2
CSS0042957	1
CSS0042963	1
CSS0042984	1
CSS0043001	1
CSS0043007	1
CSS0043051	1
CSS0043150	1
CSS0043151	1
CSS0043178	1
CSS0043262	1
CSS0043272	2
CSS0043312	1
CSS0043321	1
CSS0043327	1
CSS0043330	1
CSS0043408	2
CSS0043453	1
CSS0043531	1
CSS0043544	1
CSS0043547	2
CSS0043583	2
CSS0043647	1
CSS0043675	3
CSS0043707	1
CSS0043716	1
CSS0043743	3
CSS0043769	3
CSS0043783	1
CSS0043856	1
CSS0043874	1
CSS0043875	2
CSS0043880	1
CSS0043989	2
CSS0044005	1
CSS0044082	1
CSS0044084	2
CSS0044091	2
CSS0044112	1
CSS0044195	1
CSS0044209	1
CSS0044224	1
CSS0044256	1
CSS0044304	2
CSS0044326	1
CSS0044348	1
CSS0044354	1
CSS0044360	1
CSS0044366	4
CSS0044378	4
CSS0044384	1
CSS0044397	3
CSS0044446	2
CSS0044488	1
CSS0044523	1
CSS0044545	1
CSS0044555	1
CSS0044560	1
CSS0044601	2
CSS0044630	1
CSS0044636	1
CSS0044650	1
CSS0044676	5
CSS0044696	2
CSS0044697	1
CSS0044701	1
CSS0044786	1
CSS0044808	2
CSS0044849	1
CSS0044860	5
CSS0044870	1
CSS0044927	2
CSS0044955	1
CSS0044974	1
CSS0044980	1
CSS0045135	1
CSS0045148	1
CSS0045220	1
CSS0045282	3
CSS0045285	1
CSS0045297	2
CSS0045302	1
CSS0045307	1
CSS0045398	1
CSS0045405	1
CSS0045431	1
CSS0045436	1
CSS0045446	1
CSS0045478	1
CSS0045500	5
CSS0045514	1
CSS0045516	1
CSS0045550	1
CSS0045592	1
CSS0045603	1
CSS0045626	1
CSS0045629	1
CSS0045630	1
CSS0045677	2
CSS0045715	1
CSS0045726	1
CSS0045751	1
CSS0045771	1
CSS0045850	1
CSS0045851	3
CSS0045852	2
CSS0045891	1
CSS0045949	1
CSS0045983	1
CSS0045992	1
CSS0046008	1
CSS0046012	1
CSS0046040	1
CSS0046070	1
CSS0046092	2
CSS0046180	1
CSS0046187	1
CSS0046202	2
CSS0046225	1
CSS0046346	1
CSS0046369	1
CSS0046394	1
CSS0046405	1
CSS0046427	2
CSS0046498	1
CSS0046513	1
CSS0046520	2
CSS0046612	1
CSS0046625	1
CSS0046704	1
CSS0046771	1
CSS0046772	1
CSS0046806	5
CSS0046866	1
CSS0046878	1
CSS0046889	1
CSS0046893	2
CSS0046912	2
CSS0046920	1
CSS0046957	1
CSS0046964	2
CSS0046973	1
CSS0046995	2
CSS0047004	1
CSS0047014	1
CSS0047166	1
CSS0047285	1
CSS0047306	1
CSS0047325	1
CSS0047331	1
CSS0047362	1
CSS0047423	1
CSS0047474	1
CSS0047494	3
CSS0047544	1
CSS0047546	2
CSS0047630	1
CSS0047763	1
CSS0047778	1
CSS0047781	1
CSS0047891	1
CSS0047900	1
CSS0047911	1
CSS0047928	3
CSS0047940	1
CSS0047952	2
CSS0047978	1
CSS0047998	1
CSS0048006	1
CSS0048010	1
CSS0048017	1
CSS0048130	1
CSS0048159	1
CSS0048166	1
CSS0048221	1
CSS0048255	2
CSS0048327	2
CSS0048352	1
CSS0048378	1
CSS0048399	1
CSS0048410	1
CSS0048431	1
CSS0048500	1
CSS0048506	2
CSS0048531	1
CSS0048547	1
CSS0048604	1
CSS0048648	1
CSS0048676	1
CSS0048682	1
CSS0048690	2
CSS0048718	1
CSS0048731	2
CSS0048732	1
CSS0048747	1
CSS0048760	3
CSS0048805	1
CSS0048827	1
CSS0048847	1
CSS0048906	2
CSS0048955	1
CSS0048961	1
CSS0048984	1
CSS0048997	1
CSS0049007	1
CSS0049008	1
CSS0049028	1
CSS0049104	2
CSS0049113	1
CSS0049150	1
CSS0049169	1
CSS0049175	1
CSS0049176	1
CSS0049204	3
CSS0049215	2
CSS0049223	1
CSS0049238	2
CSS0049240	1
CSS0049244	1
CSS0049256	1
CSS0049267	2
CSS0049272	1
CSS0049301	1
CSS0049332	1
CSS0049368	2
CSS0049421	1
CSS0049532	2
CSS0049563	1
CSS0049572	1
CSS0049616	1
CSS0049637	1
CSS0049656	1
CSS0049767	2
CSS0049808	1
CSS0049825	1
CSS0049839	1
CSS0049840	1
CSS0049841	1
CSS0049865	3
CSS0049873	2
CSS0049881	1
CSS0049892	1
CSS0049956	1
CSS0050035	3
CSS0050047	1
CSS0050117	1
CSS0050125	2
CSS0050134	1
CSS0050211	3
CSS0050245	1
CSS0050254	1
CSS0050267	1
CSS0050294	1
CSS0050297	1
CSS0050299	1
CSS0050367	1
CSS0050406	1
CSS0050419	2
CSS0050433	1
CSS0050437	1
CSS0050456	1
CSS0050462	1
CSS0050489	2

## Sheet: Table S4
	Supplementary Table S4. Convergent and divergent primers used in current study.
	CircRNA ID	Primer ID	Length	Primer(5'-3'）	Parental gene	CircRNAs type	Note
	CSS-circ0001	D-circ0001_F	465	TGAGCAGATGATGGCGAAAGTG	CSS0042253	exon
		D-circ0001_R		TCCTGCCACTCGCATAGCGT
		C-circ0001_F		TGAAGATGGCTTGGCAGCAGT
		C-circ0001_R		TCCTGCCACTCGCATAGCGT
	CSS-circ0002	D-circ0002-F	2458	TGGATGTTGGCCTTATGCTCCGT	CSS0029020	exon
		D-circ0002-R		ATCCCTTGCTTCCTGGCTTCTCGT
		C-circ0002-F		AAACTGGCAGAAGGCGCTGG
		C-circ0002-R		ATTCTGCGTTCCCCTTCCCA
	CSS-circ0004	D-circ0004_F	307	ATGTGGCCACCCGTGGTGAT	CSS0035785	exon	Sanger sequencing confirmed
		D-circ0004_R		AGTGATCCACAAGCAAGTCGGC
		C-circ0004_F		AGCCGACTTGCTTGTGGATCACT			Also used for qRT-PCR
		C-circ0004_R		TCCCAAACCTTCCACACGCCC
	CSS-circ0005	D-circ0005_F	6554	TGCGTTGCTAGTGGAGGAAA	CSS0027933	exon
		D-circ0005_R		CAAGGTCCAACCGTAGTCGA
		C-circ0005_F		ATGCTGGAGGATTATCGGCG
		C-circ0005_R		GTCCAGCATAGTAGGCACGG
	CSS-circ0006	D-circ0006-F	2093	ACTGTCCGGGTTTTCCGCCT	CSS0023686	exon
		D-circ0006-R		TGTCATGGTCCAGGCATACCG			Also used for qRT-PCR
		C-circ0006-F		GCATTGCAACAGAGGGGGCA
		C-circ0006-R		GTGCAAGGCAAGAGGGAAGCA
	CSS-circ0011	D-circ0011-F	444	TGCACCTGGCAGACAGACCC	CSS0034985	exon
		D-circ0011-R		GGGCACATAAAGCCAAGCCAGGT			Also used for qRT-PCR
		C-circ0011-F		AGGCTCGATCACAGAGGTGGTCC
		C-circ0011-R		TGAGGGGTCTGTCTGCCAGGT
	CSS-circ0012	D-circ0012-F		GCCGGCTTTAGCAATAGCTGCTT	CSS0021646	exon	Sanger sequencing confirmed
		D-circ0012-R	1384	CGTTTGACCAAGATGACTGGGAGC
		C-circ0012-F		ACACCTTCGGGAAGCTCTACTGC			Also used for qRT-PCR
		C-circ0012-R		TGGGTCTCGGTCCGGATAAACCA
	CSS-circ0014	D-circ0014-F		TGCAGTGCTCCATCCTTTGCT	CSS0033223	exon	Sanger sequencing confirmed
		D-circ0014-R	510	AGCACGGGCGCTGTCTTCAA
		C-circ0014-F		TCCAAAGGGAAGAACTGCCCATCA			Also used for qRT-PCR
		C-circ0014-R		GGGAGAATACAGTGGAGCATGCCA
	CSS-circ0016	D-circ0016_F	154	TGGAGCAAGAGGAACTGGCA	CSS0019935	intron
		D-circ0016_R		ACGGCACCGTTTACACCACC
		C-circ0016_F		TGGAGCAAGAGGAACTGGCATTG
		C-circ0016_R		CTACGGCACCGTTTACACCACC
	CSS-circ0017	D-circ0017_F	666	ATCTACGCCAGCCAAGCGTT	CSS0040015	exon
		D-circ0017_R		AGTCTGGAACAGGCTTTGATGC
		C-circ0017_F		TGCCAGTCTGCAGGGGTGGAAT
		C-circ0017_R		TTGGAACGCTTGGCTGGCGTAG
	CSS-circ0022	D-circ0022_F	682	ACTGCCCTTCATTGGGCTGC	CSS0017617	exon
		D-circ0022_R		ACTTCACTGCAGGACTCCCGA
		C-circ0022_F		ACTTGTCAGGTTTGTGCGGATGC
		C-circ0022_R		ACCCGGCTGATTACATCCTCCTCG
	CSS-circ0023	D-circ0023-F	865	CCTGAAACAAGTGATCAGCCGC	CSS0040195	exon
		D-circ0023-R		ACCATAATTGGCCTGCCTGGT
		C-circ0023-F		AGGCTGCTCCGCCCTTCATT
		C-circ0023-R		AGAGGGCTGGGGACAAAGAC
	CSS-circ0026	D-circ0026-F	1003	TGCTCATCTGGTGATTGGGGC	CSS0027822	exon
		D-circ0026-R		AGGCAGCCAAAGCAGCAACA			Sanger sequencing confirmed
		C-circ0026-F		AGTGTTGCTGCTTTGGCTGC
		C-circ0026-R		AGTTTGGCCAGCATGGTCGAG
	CSS-circ0027	D-circ0027_F	831	TGGGCAGAGACGAGTCATCAGA	CSS0003023	intron
		D-circ0027_R		GCCCACGGCAGACGAAGATT
		C-circ0027_F		TGGGAAGGCACAAAGCAAGGTGT
		C-circ0027_R		ACAATCCTGGGGCATTTCTCTGCT
	CSS-circ0032	D-circ0032_F	815	TCATGAGCAGGAGGAGCCTGTGA	CSS0005708	exon
		D-circ0032_R		GCGCATGCCAATGTTGTTGCCT
		C-circ0032_F		AAGCGTCCACAGAGGGAGGT
		C-circ0032_R		ACCCGAGAGGTAAGACAACCTGA
	CSS-circ0039	D-circ0039_F	551	GCAACAGCGCGAGTTGCCAT	CSS0017820	exon
		D-circ0039_R		ACCTGTCACCTCCAGTCCCATCT
		C-circ0039_F		AGATGGGACTGGAGGTGACAGGT
		C-circ0039_R		TGGGCATTTGGTGCCATCCCTG
	CSS-circ0237	D-circ0237_F	284	CTGATTATTAGCCAAGTCTTTG	CSS0049825	exon
		D-circ0237_R		ATTGGGGTGATGGTGATGGTTCA
		C-circ0237_F		TCCCAATGCGAGTACTTCCAACCA
		C-circ0237_R		TGACAAGGGCTTAGTGCTGCCG
	N-CSS-circ2554	N-D-circ2554_F	193	TCGAAGCCCTCCGGTGAGTGTT	NA	intergenic	Sanger sequencing confirmed
		N-D-circ2554_R		ACGACGAAGAAGACCTCCACTGT
		N-C-circ2554_F		ACAGTGGAGGTCTTCTTCGTCGT			Also used for qRT-PCR
		N-D-circ2554_R		GATGAAAACCACTTGCTGATCTGT
	CSS-circFAB1	D-circFAB1_F	319	CCTTAGCTCAGTCTGGGGTGTC	CSS0010451	exon	Sanger sequencing confirmed
		D-circFAB1_R		CTGCGCCTAGTAGGTGACCAAT
	C and D indicate convergent and divergent primers

## Sheet: Table S5
Supplementary Table S5. Circular RNA conservation analysis between tea plant and other plant species using junction sequences.
Qurey	Subject	Host species	Identity	Length	Mismatch	Gaps	QueryStart	QueryEnd	SubjectStart	SubjectEnd	Evalue	BitScore
Chr6|86375018-86377073	ath_circ_018643	Arabidopsis thaliana	86.275	102	14	0	98	199	98	199	9.42e-25	111
Chr6|77860074-77860990	ath_circ_037985	Arabidopsis thaliana	93.443	61	2	2	86	145	115	56	4.42e-18	89.8
Contig1040|449145-449589	ath_circ_046443	Arabidopsis thaliana	95.349	43	2	0	62	104	106	64	5.75e-12	69.4
Chr1|119863255-119867361	ath_circ_045683	Arabidopsis thaliana	94.203	69	4	0	34	102	167	99	4.38e-23	106
Chr2|17093855-17098294	ath_circ_019296	Arabidopsis thaliana	89.189	74	8	0	11	84	190	117	3.41e-19	93.5
Chr6|86375018-86375350	ath_circ_018643	Arabidopsis thaliana	78.01	191	42	0	9	199	9	199	1.57e-27	121
Chr14|73150948-73155279	ath_circ_013806	Arabidopsis thaliana	89.535	86	9	0	3	88	3	88	3.39e-24	110
Chr13|120421668-120423135	bra_circ_000395	Brassica rapa	78.866	194	40	1	7	200	8	200	2.6e-30	130
Chr14|3003662-3003811	bra_circ_000499	Brassica rapa	93.878	147	9	0	1	147	1	147	3.04e-58	222
Chr9|75706744-75710923	csa_circ_003572	Cucumis sativus	95.588	68	3	0	35	102	35	102	3.39e-24	110
Chr7|26648191-26650692	csa_circ_002813	Cucumis sativus	90.411	73	7	0	9	81	192	120	2.64e-20	97.1
Chr7|174867378-174867889	csa_circ_002969	Cucumis sativus	82	200	30	5	2	196	199	1	7.13e-41	165
Chr10|34171820-34180256	csi_circ_000895	Camellia sinensis	99.02	102	1	0	99	200	98	199	1.97e-46	183
Chr11|1081758-1085759	csi_circ_001770	Camellia sinensis	100	102	0	0	99	200	99	200	4.23e-48	189
Chr12|132884736-132891085	csi_circ_002160	Camellia sinensis	100	102	0	0	99	200	99	200	4.23e-48	189
Chr13|126059066-126067418	csi_circ_001557	Camellia sinensis	99.02	102	1	0	99	200	98	199	1.97e-46	183
Chr13|42003307-42008627	csi_circ_001426	Camellia sinensis	100	102	0	0	99	200	98	199	4.23e-48	189
Chr1|1860787-1868997	csi_circ_000131	Camellia sinensis	100	102	0	0	99	200	99	200	4.23e-48	189
Chr1|1860791-1868997	csi_circ_000131	Camellia sinensis	100	98	0	0	99	196	103	200	7.08e-46	182
Chr1|29658907-29661996	csi_circ_002164	Camellia sinensis	97.778	45	0	1	99	143	61	104	3.44e-14	76.8
Chr2|201921662-201923884	csi_circ_000236	Camellia sinensis	100	102	0	0	99	200	99	200	4.23e-48	189
Chr2|204074624-204075529	csi_circ_002391	Camellia sinensis	100	102	0	0	99	200	102	1	4.23e-48	189
Chr2|40254059-40255266	csi_circ_001494	Camellia sinensis	100	102	0	0	99	200	99	200	4.23e-48	189
Chr2|55253853-55254444	csi_circ_002840	Camellia sinensis	100	102	0	0	99	200	102	1	4.23e-48	189
Chr5|160492571-160497726	csi_circ_000406	Camellia sinensis	100	90	0	0	99	188	13	102	1.98e-41	167
Chr7|156125226-156130465	csi_circ_000975	Camellia sinensis	100	102	0	0	99	200	99	200	4.23e-48	189
Chr7|76568093-76572694	csi_circ_003012	Camellia sinensis	99.02	102	1	0	99	200	102	1	1.97e-46	183
Chr8|6225338-6226765	csi_circ_000946	Camellia sinensis	100	102	0	0	99	200	102	1	4.23e-48	189
Chr9|117020078-117021710	csi_circ_000145	Camellia sinensis	97.059	102	3	0	99	200	99	200	4.26e-43	172
Chr9|897288-898912	csi_circ_000219	Camellia sinensis	100	102	0	0	99	200	102	1	4.23e-48	189
Contig796|44685-47905	csi_circ_000623	Camellia sinensis	100	102	0	0	99	200	99	200	4.23e-48	189
Chr11|59586062-59587429	csi_circ_002823	Camellia sinensis	90.291	103	10	0	98	200	98	200	5.59e-32	135
Chr11|66108698-66109080	csi_circ_000039	Camellia sinensis	99.029	103	1	0	98	200	98	200	5.47e-47	185
Chr12|105082727-105088781	csi_circ_001243	Camellia sinensis	100	103	0	0	98	200	103	1	1.18e-48	191
Chr13|95063394-95064825	csi_circ_001105	Camellia sinensis	98.684	76	1	0	98	173	26	101	5.59e-32	135
Chr2|131620115-131629854	csi_circ_000126	Camellia sinensis	100	103	0	0	98	200	97	199	1.18e-48	191
Chr4|162629996-162631889	csi_circ_000829	Camellia sinensis	90.291	103	10	0	98	200	98	200	5.59e-32	135
Chr8|81019795-81025400	csi_circ_000533	Camellia sinensis	98.99	99	0	1	98	195	95	193	3.29e-44	176
Contig1039|616404-620610	csi_circ_000130	Camellia sinensis	100	103	0	0	98	200	103	1	1.18e-48	191
Chr10|141906683-141910965	csi_circ_000932	Camellia sinensis	100	104	0	0	97	200	104	1	3.27e-49	193
Chr10|152028714-152031090	csi_circ_000035	Camellia sinensis	99.048	105	0	1	97	200	105	1	1.52e-47	187
Chr1|29658907-29660237	csi_circ_002164	Camellia sinensis	97.872	47	0	1	97	143	59	104	2.66e-15	80.5
Chr2|107968627-107971515	csi_circ_001595	Camellia sinensis	97.115	104	2	1	97	200	103	1	1.18e-43	174
Chr2|107968627-107972158	csi_circ_001595	Camellia sinensis	97.115	104	3	0	97	200	104	1	3.29e-44	176
Chr2|130178373-130185319	csi_circ_001908	Camellia sinensis	98.095	105	0	2	96	199	104	1	7.08e-46	182
Chr2|154566636-154566824	csi_circ_002534	Camellia sinensis	100	57	0	0	96	152	57	1	4.11e-23	106
Chr7|76568093-76570496	csi_circ_003012	Camellia sinensis	98.113	106	1	1	96	200	106	1	1.97e-46	183
Chr9|108978087-108980788	csi_circ_002074	Camellia sinensis	99.048	105	1	0	96	200	105	1	4.23e-48	189
Chr13|125747609-125749095	csi_circ_001166	Camellia sinensis	99.065	107	0	1	95	200	94	200	1.18e-48	191
Chr8|14943178-14946605	csi_circ_000986	Camellia sinensis	96.262	107	3	1	94	200	94	199	1.18e-43	174
Chr14|2892116-2892617	csi_circ_003149	Camellia sinensis	95.37	108	4	1	93	200	93	199	1.53e-42	171
Contig1039|703903-704452	csi_circ_002254	Camellia sinensis	98.182	110	1	1	92	200	110	1	1.18e-48	191
Chr12|131279012-131279190	csi_circ_000206	Camellia sinensis	100	77	0	0	91	167	77	1	2.94e-34	143
Chr4|77423133-77427941	csi_circ_000545	Camellia sinensis	97.273	110	2	1	91	200	92	200	5.47e-47	185
Chr12|122706445-122707331	csi_circ_002003	Camellia sinensis	96.396	111	4	0	90	200	111	1	1.97e-46	183
Chr6|131434963-131443813	csi_circ_000210	Camellia sinensis	94.4	125	6	1	76	200	76	199	1.18e-48	191
Chr14|10805609-10810460	csi_circ_000781	Camellia sinensis	98.78	164	1	1	37	200	37	199	1.13e-78	291
Chr1|96571964-96572258	csi_circ_000556	Camellia sinensis	88	200	0	1	25	200	1	200	6.98e-56	215
Chr11|9521906-9523998	csi_circ_000864	Camellia sinensis	100	79	0	0	24	102	100	178	2.58e-35	147
Chr12|131278030-131279166	csi_circ_000206	Camellia sinensis	100	79	0	0	23	101	155	77	2.58e-35	147
Chr12|131278510-131279166	csi_circ_000206	Camellia sinensis	100	80	0	0	23	102	155	76	7.18e-36	148
Chr12|131278773-131279166	csi_circ_000206	Camellia sinensis	98.81	84	1	0	23	106	155	72	2e-36	150
Chr6|9885811-9886170	csi_circ_003172	Camellia sinensis	96.154	78	3	0	22	99	155	78	9.36e-30	128
Chr3|16819659-16820085	csi_circ_000547	Camellia sinensis	100	81	0	0	20	100	1	81	2e-36	150
Chr5|179490026-179493019	csi_circ_003086	Camellia sinensis	90.955	199	0	1	20	200	1	199	5.32e-67	252
Chr4|11479629-11481311	csi_circ_001539	Camellia sinensis	100	84	0	0	17	100	102	19	4.29e-38	156
Chr11|122868373-122869148	csi_circ_001881	Camellia sinensis	93.5	200	0	1	14	200	200	1	5.25e-77	285
Contig1290|293167-294795	csi_circ_001736	Camellia sinensis	100	91	0	0	12	102	177	87	5.51e-42	169
Contig854|40467-42413	csi_circ_002398	Camellia sinensis	94.975	199	0	1	12	200	1	199	1.45e-82	303
Chr6|59360031-59364140	csi_circ_000817	Camellia sinensis	95.477	199	0	1	11	200	1	199	3.11e-84	309
Chr14|7715474-7716095	csi_circ_002825	Camellia sinensis	100	92	0	0	10	101	1	92	1.53e-42	171
Contig1045|332387-332658	csi_circ_000881	Camellia sinensis	100	93	0	0	10	102	10	102	4.26e-43	172
Chr4|126422396-126431313	csi_circ_000239	Camellia sinensis	100	92	0	0	9	100	98	189	1.53e-42	171
Chr4|126430236-126431313	csi_circ_000239	Camellia sinensis	100	93	0	0	9	101	98	190	4.26e-43	172
Chr7|89414245-89416735	csi_circ_002152	Camellia sinensis	89.5	200	2	2	9	200	200	12	5.36e-62	235
Chr9|42912052-42913038	csi_circ_001508	Camellia sinensis	87.179	195	22	2	8	199	5	199	5.4e-57	219
Chr13|118949115-118950015	csi_circ_002159	Camellia sinensis	97.487	199	0	1	7	200	1	199	5.14e-92	335
Chr6|19190683-19191114	csi_circ_002921	Camellia sinensis	98.936	94	1	0	7	100	1	94	5.51e-42	169
Chr13|59301356-59305197	csi_circ_001896	Camellia sinensis	97	200	1	1	6	200	200	1	6.64e-91	331
Chr14|44360570-44363662	csi_circ_002027	Camellia sinensis	100	96	0	0	6	101	1	96	9.16e-45	178
Chr4|44886663-44891778	csi_circ_001716	Camellia sinensis	100	96	0	0	6	101	101	196	9.16e-45	178
Chr6|112099690-112100228	csi_circ_001349	Camellia sinensis	97	200	0	2	6	200	1	199	6.64e-91	331
Chr8|73277695-73278059	csi_circ_000133	Camellia sinensis	95	200	5	2	5	200	1	199	3.11e-84	309
Chr12|122705776-122706541	csi_circ_002003	Camellia sinensis	99.01	101	1	0	3	103	101	1	7.08e-46	182
Chr12|77016839-77017810	csi_circ_001250	Camellia sinensis	100	98	0	0	3	100	1	98	7.08e-46	182
Chr1|55998107-55999617	csi_circ_001911	Camellia sinensis	99.495	198	0	1	3	200	3	199	3.05e-99	359
Chr2|134756168-134759029	csi_circ_000705	Camellia sinensis	96.02	201	4	3	3	200	1	200	1.11e-88	324
Chr2|4675056-4676841	csi_circ_002510	Camellia sinensis	83	100	5	1	3	102	100	13	2.66e-15	80.5
Chr4|76165020-76167069	csi_circ_002393	Camellia sinensis	88.384	198	23	0	3	200	3	200	4.14e-63	239
Chr8|89278115-89279144	csi_circ_000052	Camellia sinensis	99.495	198	0	1	3	200	197	1	3.05e-99	359
Chr10|156254452-156255051	csi_circ_000689	Camellia sinensis	98.995	199	2	0	2	200	199	1	1.1e-98	357
Chr11|12619187-12619386	csi_circ_002877	Camellia sinensis	98.01	201	1	2	2	200	200	1	2.37e-95	346
Chr13|125674908-125675726	csi_circ_000771	Camellia sinensis	99	200	0	2	2	200	1	199	1.1e-98	357
Chr14|2028391-2035772	csi_circ_001862	Camellia sinensis	98	200	2	2	2	200	1	199	2.37e-95	346
Chr2|21524653-21528234	csi_circ_000160	Camellia sinensis	87.129	101	10	3	2	101	198	100	9.42e-25	111
Chr5|120470649-120470932	csi_circ_001284	Camellia sinensis	98.995	199	1	1	2	200	198	1	3.94e-98	355
Chr6|18001149-18001374	csi_circ_000717	Camellia sinensis	97.99	199	3	1	2	200	2	199	8.53e-95	344
Chr6|19190926-19191114	csi_circ_002921	Camellia sinensis	98.936	188	2	0	2	189	1	188	1.34e-92	337
Chr7|12152966-12153656	csi_circ_000991	Camellia sinensis	100	199	0	0	2	200	199	1	5.06e-102	368
Chr8|81017382-81019994	csi_circ_000533	Camellia sinensis	99.029	103	0	1	2	104	1	102	1.97e-46	183
Chr8|81019795-81019994	csi_circ_000533	Camellia sinensis	99.485	194	0	1	2	195	1	193	5.1e-97	351
Chr10|137543041-137544401	csi_circ_003048	Camellia sinensis	99.5	200	0	1	1	200	199	1	2.36e-100	363
Chr10|139360864-139366617	csi_circ_000970	Camellia sinensis	99.5	200	1	0	1	200	200	1	6.55e-101	364
Chr10|141906683-141907143	csi_circ_000932	Camellia sinensis	100	200	0	0	1	200	200	1	1.41e-102	370
Chr10|142573631-142573888	csi_circ_001036	Camellia sinensis	100	200	0	0	1	200	1	200	1.41e-102	370
Chr10|148309493-148310551	csi_circ_000528	Camellia sinensis	100	200	0	0	1	200	1	200	1.41e-102	370
Chr10|150699946-150701263	csi_circ_000032	Camellia sinensis	100	200	0	0	1	200	1	200	1.41e-102	370
Chr10|15165779-15166099	csi_circ_002805	Camellia sinensis	84.343	198	31	0	1	198	1	198	9.1e-50	195
Chr10|152022163-152023847	csi_circ_000037	Camellia sinensis	99.5	200	0	1	1	200	199	1	2.36e-100	363
Chr10|165516029-165518064	csi_circ_000301	Camellia sinensis	99	100	1	0	1	100	200	101	2.55e-45	180
Chr10|26009343-26010788	csi_circ_000132	Camellia sinensis	99	200	1	1	1	200	1	199	1.1e-98	357
Chr10|27591971-27595506	csi_circ_002064	Camellia sinensis	99.5	200	0	1	1	200	199	1	2.36e-100	363
Chr10|27608981-27611653	csi_circ_002063	Camellia sinensis	100	100	0	0	1	100	199	100	5.47e-47	185
Chr10|27610242-27611653	csi_circ_002063	Camellia sinensis	99.5	200	0	1	1	200	199	1	2.36e-100	363
Chr10|34180152-34190000	csi_circ_000895	Camellia sinensis	96.46	113	3	1	1	113	1	112	5.47e-47	185
Chr10|59995732-59996689	csi_circ_000860	Camellia sinensis	98.5	200	2	1	1	200	1	199	5.1e-97	351
Chr10|67418391-67418995	csi_circ_000965	Camellia sinensis	99	200	1	1	1	200	1	199	1.1e-98	357
Chr10|68682166-68682646	csi_circ_000004	Camellia sinensis	98.5	200	2	1	1	200	1	199	5.1e-97	351
Chr10|71082809-71083151	csi_circ_002555	Camellia sinensis	99	200	1	1	1	200	1	199	1.1e-98	357
Chr10|71112460-71112689	csi_circ_002556	Camellia sinensis	99.5	200	1	0	1	200	1	200	6.55e-101	364
Chr10|77440196-77441862	csi_circ_001713	Camellia sinensis	99.029	103	1	0	1	103	200	98	5.47e-47	185
Chr10|77453773-77463072	csi_circ_001712	Camellia sinensis	100	99	0	0	1	99	199	101	1.97e-46	183
Chr10|88341397-88341725	csi_circ_002173	Camellia sinensis	99.029	103	1	0	1	103	200	98	5.47e-47	185
Chr10|88716572-88719165	csi_circ_001458	Camellia sinensis	99.5	200	0	1	1	200	199	1	2.36e-100	363
Chr10|88727973-88737971	csi_circ_001457	Camellia sinensis	100	101	0	0	1	101	200	100	1.52e-47	187
Chr10|89694868-89698291	csi_circ_003035	Camellia sinensis	98.5	200	2	1	1	200	1	199	5.1e-97	351
Chr10|89694868-89698296	csi_circ_003036	Camellia sinensis	98.5	200	2	1	1	200	1	199	5.1e-97	351
Chr10|90658441-90658747	csi_circ_000992	Camellia sinensis	99.5	200	0	1	1	200	1	199	2.36e-100	363
Chr10|90825980-90826600	csi_circ_000993	Camellia sinensis	99.5	200	0	1	1	200	1	199	2.36e-100	363
Chr11|104242666-104245063	csi_circ_000243	Camellia sinensis	98	200	3	1	1	200	1	199	2.37e-95	346
Chr11|108050088-108050495	csi_circ_002943	Camellia sinensis	99.5	200	0	1	1	200	199	1	2.36e-100	363
Chr11|111808919-111813728	csi_circ_001096	Camellia sinensis	100	200	0	0	1	200	1	200	1.41e-102	370
Chr11|116297658-116298162	csi_circ_002157	Camellia sinensis	99.5	200	0	1	1	200	199	1	2.36e-100	363
Chr11|116322866-116323430	csi_circ_002116	Camellia sinensis	99.5	200	0	1	1	200	1	199	2.36e-100	363
Chr11|119585273-119585779	csi_circ_002968	Camellia sinensis	99.5	200	0	1	1	200	199	1	2.36e-100	363
Chr11|12105132-12108445	csi_circ_001965	Camellia sinensis	100	103	0	0	1	103	200	98	1.18e-48	191
Chr11|121352380-121353540	csi_circ_000581	Camellia sinensis	99.5	200	0	1	1	200	1	199	2.36e-100	363
Chr11|121396543-121397446	csi_circ_003081	Camellia sinensis	99.5	200	0	1	1	200	1	199	2.36e-100	363
Chr11|122868373-122869162	csi_circ_001881	Camellia sinensis	99.5	200	0	1	1	200	199	1	2.36e-100	363
Chr11|123073010-123073974	csi_circ_002038	Camellia sinensis	100	200	0	0	1	200	1	200	1.41e-102	370
Chr11|13753798-13754815	csi_circ_002598	Camellia sinensis	99.5	200	0	1	1	200	1	199	2.36e-100	363
Chr11|13753798-13762224	csi_circ_002599	Camellia sinensis	99.5	200	0	1	1	200	1	199	2.36e-100	363
Chr11|13765023-13765645	csi_circ_002600	Camellia sinensis	100	200	0	0	1	200	1	200	1.41e-102	370
Chr11|25430740-25433314	csi_circ_000810	Camellia sinensis	99.5	200	0	1	1	200	199	1	2.36e-100	363
Chr11|25431772-25433314	csi_circ_000809	Camellia sinensis	100	200	0	0	1	200	200	1	1.41e-102	370
Chr11|32644405-32646042	csi_circ_000070	Camellia sinensis	99.5	200	1	0	1	200	200	1	6.55e-101	364
Chr11|56242262-56247051	csi_circ_001987	Camellia sinensis	99.5	200	0	1	1	200	199	1	2.36e-100	363
Chr11|56242267-56247051	csi_circ_001987	Camellia sinensis	97.99	199	0	1	1	195	199	1	3.07e-94	342
Chr11|56244486-56247051	csi_circ_001986	Camellia sinensis	100	200	0	0	1	200	200	1	1.41e-102	370
Chr11|56252743-56254836	csi_circ_001985	Camellia sinensis	99	200	1	1	1	200	199	1	1.1e-98	357
Chr11|63379265-63382580	csi_circ_001720	Camellia sinensis	100	200	0	0	1	200	200	1	1.41e-102	370
Chr11|66108698-66109207	csi_circ_000039	Camellia sinensis	100	200	0	0	1	200	1	200	1.41e-102	370
Chr11|66205787-66208166	csi_circ_000040	Camellia sinensis	99.5	200	0	1	1	200	1	199	2.36e-100	363
Chr11|7330054-7330545	csi_circ_001513	Camellia sinensis	100	200	0	0	1	200	200	1	1.41e-102	370
Chr11|79957551-79958329	csi_circ_000340	Camellia sinensis	99.5	200	0	1	1	200	199	1	2.36e-100	363
Chr11|80724869-80727047	csi_circ_001191	Camellia sinensis	99.5	200	0	1	1	200	1	199	2.36e-100	363
Chr11|82163723-82165704	csi_circ_000553	Camellia sinensis	99.5	200	0	1	1	200	1	199	2.36e-100	363
Chr11|85617896-85618702	csi_circ_001384	Camellia sinensis	98.01	201	1	2	1	199	1	200	2.37e-95	346
Chr11|86607752-86608127	csi_circ_002687	Camellia sinensis	99	200	1	1	1	200	199	1	1.1e-98	357
Chr11|90645928-90649635	csi_circ_003152	Camellia sinensis	98.5	200	2	1	1	200	1	199	5.1e-97	351
Chr11|9523923-9525870	csi_circ_000864	Camellia sinensis	100	200	0	0	1	200	1	200	1.41e-102	370
Chr11|9525590-9527256	csi_circ_000865	Camellia sinensis	99.5	200	1	0	1	200	1	200	6.55e-101	364
Chr11|95777735-95777968	csi_circ_002880	Camellia sinensis	99.5	200	0	1	1	200	199	1	2.36e-100	363
Chr12|100986730-100986987	csi_circ_001361	Camellia sinensis	99.5	200	1	0	1	200	1	200	6.55e-101	364
Chr12|10170947-10171246	csi_circ_002249	Camellia sinensis	98	200	0	1	1	200	1	196	8.53e-95	344
Chr12|104386006-104386534	csi_circ_001841	Camellia sinensis	99	200	2	0	1	200	1	200	3.05e-99	359
Chr12|105059673-105062075	csi_circ_001245	Camellia sinensis	100	200	0	0	1	200	200	1	1.41e-102	370
Chr12|105092117-105095292	csi_circ_001244	Camellia sinensis	99	200	1	1	1	200	199	1	1.1e-98	357
Chr12|106668809-106670459	csi_circ_002490	Camellia sinensis	100	200	0	0	1	200	1	200	1.41e-102	370
Chr12|116964864-116965593	csi_circ_001516	Camellia sinensis	99.5	200	0	1	1	200	1	199	2.36e-100	363
Chr12|122706445-122707440	csi_circ_002003	Camellia sinensis	99	200	1	1	1	200	199	1	1.1e-98	357
Chr12|131279012-131279166	csi_circ_000206	Camellia sinensis	100	155	0	0	1	155	155	1	1.1e-77	287
Chr12|132884736-132885963	csi_circ_002160	Camellia sinensis	100	200	0	0	1	200	1	200	1.41e-102	370
Chr12|132885029-132885963	csi_circ_002161	Camellia sinensis	100	200	0	0	1	200	1	200	1.41e-102	370
Chr12|134026255-134026800	csi_circ_003088	Camellia sinensis	99.5	200	1	0	1	200	1	200	6.55e-101	364
Chr12|135936696-135937730	csi_circ_001415	Camellia sinensis	99.5	200	0	1	1	200	1	199	2.36e-100	363
Chr12|137688014-137692238	csi_circ_001471	Camellia sinensis	99.5	200	0	1	1	200	199	1	2.36e-100	363
Chr12|138877560-138879170	csi_circ_002328	Camellia sinensis	99.5	200	0	1	1	200	199	1	2.36e-100	363
Chr12|142843226-142843657	csi_circ_003161	Camellia sinensis	98.5	200	2	1	1	200	199	1	5.1e-97	351
Chr12|144912494-144916763	csi_circ_000699	Camellia sinensis	100	200	0	0	1	200	200	1	1.41e-102	370
Chr12|150676829-150677373	csi_circ_000418	Camellia sinensis	99.5	200	0	1	1	200	1	199	2.36e-100	363
Chr12|22694396-22703892	csi_circ_000495	Camellia sinensis	100	101	0	0	1	101	1	101	1.52e-47	187
Chr12|22698355-22703892	csi_circ_000495	Camellia sinensis	100	100	0	0	1	100	1	100	5.47e-47	185
Chr12|22698401-22698859	csi_circ_000494	Camellia sinensis	99.5	200	0	1	1	200	1	199	2.36e-100	363
Chr12|22698401-22703892	csi_circ_000495	Camellia sinensis	99.5	200	0	1	1	200	1	199	2.36e-100	363
Chr12|22700992-22703892	csi_circ_000495	Camellia sinensis	100	100	0	0	1	100	1	100	5.47e-47	185
Chr12|24152694-24159248	csi_circ_002054	Camellia sinensis	98.5	200	2	1	1	200	1	199	5.1e-97	351
Chr12|3207315-3207546	csi_circ_001650	Camellia sinensis	98.5	200	2	1	1	200	199	1	5.1e-97	351
Chr12|3226409-3226725	csi_circ_001649	Camellia sinensis	92	200	1	1	1	200	199	15	1.9e-71	267
Chr12|3226423-3226725	csi_circ_001649	Camellia sinensis	99	200	1	1	1	200	199	1	1.1e-98	357
Chr12|34259005-34260310	csi_circ_000672	Camellia sinensis	99	200	2	0	1	200	1	200	3.05e-99	359
Chr12|42605936-42606797	csi_circ_000374	Camellia sinensis	99.5	200	1	0	1	200	200	1	6.55e-101	364
Chr12|43707148-43708167	csi_circ_000685	Camellia sinensis	99	200	1	1	1	200	1	199	1.1e-98	357
Chr12|43707148-43708172	csi_circ_000685	Camellia sinensis	96.5	200	1	1	1	200	6	199	3.09e-89	326
Chr12|447077-447927	csi_circ_000332	Camellia sinensis	99	200	1	1	1	200	199	1	1.1e-98	357
Chr12|83833605-83836330	csi_circ_000637	Camellia sinensis	99.5	200	0	1	1	200	199	1	2.36e-100	363
Chr12|90371677-90372128	csi_circ_001195	Camellia sinensis	100	200	0	0	1	200	1	200	1.41e-102	370
Chr12|90391531-90393860	csi_circ_001196	Camellia sinensis	100	100	0	0	1	100	1	100	5.47e-47	185
Chr12|90393578-90393860	csi_circ_001196	Camellia sinensis	99.5	200	0	1	1	200	1	199	2.36e-100	363
Chr13|101486429-101486971	csi_circ_002533	Camellia sinensis	100	200	0	0	1	200	200	1	1.41e-102	370
Chr13|105330503-105331364	csi_circ_002270	Camellia sinensis	100	200	0	0	1	200	1	200	1.41e-102	370
Chr13|105923355-105932015	csi_circ_002296	Camellia sinensis	100	102	0	0	1	102	200	99	4.23e-48	189
Chr13|105930512-105932015	csi_circ_002296	Camellia sinensis	100	200	0	0	1	200	200	1	1.41e-102	370
Chr13|107925504-107928047	csi_circ_002594	Camellia sinensis	98	200	3	1	1	200	199	1	2.37e-95	346
Chr13|110367583-110368456	csi_circ_001825	Camellia sinensis	98.99	99	1	0	1	99	199	101	9.16e-45	178
Chr13|110502233-110507748	csi_circ_002148	Camellia sinensis	99.5	200	0	1	1	200	199	1	2.36e-100	363
Chr13|110527295-110527708	csi_circ_002147	Camellia sinensis	99.5	200	0	1	1	200	199	1	2.36e-100	363
Chr13|110564939-110566461	csi_circ_002145	Camellia sinensis	99.5	200	0	1	1	200	199	1	2.36e-100	363
Chr13|118949115-118950021	csi_circ_002159	Camellia sinensis	99.5	200	0	1	1	200	1	199	2.36e-100	363
Chr13|123344744-123347706	csi_circ_001553	Camellia sinensis	100	200	0	0	1	200	200	1	1.41e-102	370
Chr13|124244914-124247587	csi_circ_002289	Camellia sinensis	99	200	1	1	1	200	199	1	1.1e-98	357
Chr13|124244924-124247587	csi_circ_002289	Camellia sinensis	94.975	199	1	1	1	190	199	1	1.45e-82	303
Chr13|12549999-12551287	csi_circ_001739	Camellia sinensis	95.5	200	8	1	1	200	199	1	5.17e-87	318
Chr13|132770614-132774052	csi_circ_001812	Camellia sinensis	99.5	200	0	1	1	200	199	1	2.36e-100	363
Chr13|132771325-132775099	csi_circ_001811	Camellia sinensis	100	66	0	0	1	66	66	1	4.35e-28	122
Chr13|132774966-132781838	csi_circ_001811	Camellia sinensis	100	200	0	0	1	200	200	1	1.41e-102	370
Chr13|132780056-132781838	csi_circ_001811	Camellia sinensis	100	101	0	0	1	101	200	100	1.52e-47	187
Chr13|17822461-17831160	csi_circ_001915	Camellia sinensis	99	100	1	0	1	100	1	100	2.55e-45	180
Chr13|17828286-17835368	csi_circ_001423	Camellia sinensis	97.872	94	2	0	1	94	104	197	2.56e-40	163
Chr13|17852285-17853423	csi_circ_001916	Camellia sinensis	99	200	1	1	1	200	1	199	1.1e-98	357
Chr13|31922414-31923127	csi_circ_001437	Camellia sinensis	95	100	5	0	1	100	1	100	1.19e-38	158
Chr13|36608143-36611962	csi_circ_002590	Camellia sinensis	99.5	200	0	1	1	200	199	1	2.36e-100	363
Chr13|36986800-36989144	csi_circ_002920	Camellia sinensis	100	60	0	0	1	60	60	1	9.42e-25	111
Chr13|3856770-3866021	csi_circ_000293	Camellia sinensis	100	100	0	0	1	100	1	100	5.47e-47	185
Chr13|4428227-4429157	csi_circ_002992	Camellia sinensis	100	200	0	0	1	200	1	200	1.41e-102	370
Chr13|45904773-45905713	csi_circ_000154	Camellia sinensis	99.5	200	0	1	1	200	199	1	2.36e-100	363
Chr13|4954239-4954713	csi_circ_000368	Camellia sinensis	100	100	0	0	1	100	200	101	5.47e-47	185
Chr13|52877466-52879574	csi_circ_001326	Camellia sinensis	99.5	200	1	0	1	200	200	1	6.55e-101	364
Chr13|54982407-54987131	csi_circ_000343	Camellia sinensis	100	99	0	0	1	99	199	101	1.97e-46	183
Chr13|54982715-54987131	csi_circ_000343	Camellia sinensis	99.5	200	0	1	1	200	199	1	2.36e-100	363
Chr13|54984166-54987131	csi_circ_000342	Camellia sinensis	98.5	200	2	1	1	200	199	1	5.1e-97	351
Chr13|55779487-55779972	csi_circ_002338	Camellia sinensis	100	99	0	0	1	99	199	101	1.97e-46	183
Chr13|55779632-55779972	csi_circ_002338	Camellia sinensis	98	200	0	1	1	200	199	4	8.53e-95	344
Chr13|55779635-55779972	csi_circ_002338	Camellia sinensis	99.5	200	0	1	1	200	199	1	2.36e-100	363
Chr13|59301356-59305203	csi_circ_001896	Camellia sinensis	99	200	1	1	1	200	199	1	1.1e-98	357
Chr13|61242507-61242917	csi_circ_002885	Camellia sinensis	98.995	199	1	1	1	199	1	198	3.94e-98	355
Chr13|63792421-63800651	csi_circ_002421	Camellia sinensis	98.5	200	2	1	1	200	199	1	5.1e-97	351
Chr13|65585704-65592267	csi_circ_000068	Camellia sinensis	99	200	1	1	1	200	1	199	1.1e-98	357
Chr13|65589553-65592267	csi_circ_000068	Camellia sinensis	99	100	1	0	1	100	1	100	2.55e-45	180
Chr13|74718747-74720367	csi_circ_001956	Camellia sinensis	91	200	18	0	1	200	1	200	1.47e-72	270
Chr13|90541117-90545444	csi_circ_003117	Camellia sinensis	98.5	200	2	1	1	200	199	1	5.1e-97	351
Chr13|95060968-95063465	csi_circ_001105	Camellia sinensis	99	200	1	1	1	200	1	199	1.1e-98	357
Chr14|10805609-10806903	csi_circ_000780	Camellia sinensis	100	200	0	0	1	200	1	200	1.41e-102	370
Chr14|10926800-10930476	csi_circ_001341	Camellia sinensis	99.5	200	0	1	1	200	199	1	2.36e-100	363
Chr14|11055864-11056530	csi_circ_001241	Camellia sinensis	99.5	200	0	1	1	200	199	1	2.36e-100	363
Chr14|128658666-128661182	csi_circ_002672	Camellia sinensis	99.5	200	0	1	1	200	1	199	2.36e-100	363
Chr14|12917724-12920358	csi_circ_000090	Camellia sinensis	99	200	1	1	1	200	199	1	1.1e-98	357
Chr14|131764457-131765479	csi_circ_001188	Camellia sinensis	100	200	0	0	1	200	200	1	1.41e-102	370
Chr14|14059118-14059693	csi_circ_000430	Camellia sinensis	99	200	0	2	1	200	199	2	1.1e-98	357
Chr14|17231886-17232751	csi_circ_001414	Camellia sinensis	98.5	200	2	1	1	200	199	1	5.1e-97	351
Chr14|19379909-19382618	csi_circ_003138	Camellia sinensis	100	99	0	0	1	99	199	101	1.97e-46	183
Chr14|19381379-19382618	csi_circ_003138	Camellia sinensis	99.5	200	0	1	1	200	199	1	2.36e-100	363
Chr14|19381407-19382618	csi_circ_003137	Camellia sinensis	99.5	200	0	1	1	200	199	1	2.36e-100	363
Chr14|23363812-23364553	csi_circ_002678	Camellia sinensis	98.113	106	1	1	1	105	199	94	1.97e-46	183
Chr14|24382956-24384164	csi_circ_003059	Camellia sinensis	99.5	200	0	1	1	200	199	1	2.36e-100	363
Chr14|2930716-2930991	csi_circ_002455	Camellia sinensis	98	200	3	1	1	200	1	199	2.37e-95	346
Chr14|3307022-3307970	csi_circ_000737	Camellia sinensis	100	200	0	0	1	200	200	1	1.41e-102	370
Chr14|34707278-34708860	csi_circ_001802	Camellia sinensis	100	200	0	0	1	200	200	1	1.41e-102	370
Chr14|3811408-3812352	csi_circ_001195	Camellia sinensis	96.078	102	4	0	1	102	1	102	1.98e-41	167
Chr14|3827820-3828321	csi_circ_001196	Camellia sinensis	91.146	192	14	3	1	190	1	191	1.14e-68	257
Chr14|40680516-40680833	csi_circ_002426	Camellia sinensis	99.5	200	0	1	1	200	1	199	2.36e-100	363
Chr14|42361443-42367124	csi_circ_002966	Camellia sinensis	99.5	200	0	1	1	200	1	199	2.36e-100	363
Chr14|42362718-42367124	csi_circ_001415	Camellia sinensis	88.442	199	18	4	1	197	1	196	5.36e-62	235
Chr14|4242754-4251663	csi_circ_000337	Camellia sinensis	99.5	200	0	1	1	200	1	199	2.36e-100	363
Chr14|4251362-4251663	csi_circ_000337	Camellia sinensis	100	100	0	0	1	100	1	100	5.47e-47	185
Chr14|44360570-44363667	csi_circ_002027	Camellia sinensis	100	100	0	0	1	100	1	100	5.47e-47	185
Chr14|47328580-47328918	csi_circ_002905	Camellia sinensis	100	200	0	0	1	200	1	200	1.41e-102	370
Chr14|47328615-47328918	csi_circ_002905	Camellia sinensis	87.701	187	9	7	1	173	1	187	4.2e-53	206
Chr14|55002053-55002479	csi_circ_000401	Camellia sinensis	99.5	200	0	1	1	200	199	1	2.36e-100	363
Chr14|55002053-55002532	csi_circ_000400	Camellia sinensis	100	200	0	0	1	200	200	1	1.41e-102	370
Chr14|64952159-64952724	csi_circ_001854	Camellia sinensis	100	200	0	0	1	200	1	200	1.41e-102	370
Chr14|77584271-77584555	csi_circ_000902	Camellia sinensis	99.5	200	1	0	1	200	1	200	6.55e-101	364
Chr14|9341681-9347866	csi_circ_001066	Camellia sinensis	98	100	2	0	1	100	199	100	1.18e-43	174
Chr14|9344593-9347866	csi_circ_001066	Camellia sinensis	97.5	200	4	1	1	200	199	1	1.1e-93	340
Chr15|101691692-101692535	csi_circ_002772	Camellia sinensis	99.5	200	0	1	1	200	1	199	2.36e-100	363
Chr15|101691712-101692535	csi_circ_002773	Camellia sinensis	100	200	0	0	1	200	1	200	1.41e-102	370
Chr15|105031818-105033907	csi_circ_000231	Camellia sinensis	97.5	200	4	1	1	200	199	1	1.1e-93	340
Chr15|113428011-113428826	csi_circ_001171	Camellia sinensis	99.5	200	0	1	1	200	1	199	2.36e-100	363
Chr15|115942874-115943690	csi_circ_003096	Camellia sinensis	100	200	0	0	1	200	1	200	1.41e-102	370
Chr15|115947095-115948494	csi_circ_003097	Camellia sinensis	99.5	200	0	1	1	200	1	199	2.36e-100	363
Chr15|117765937-117768096	csi_circ_001676	Camellia sinensis	98	200	3	1	1	200	199	1	2.37e-95	346
Chr15|1392461-1394241	csi_circ_001304	Camellia sinensis	99.5	200	1	0	1	200	1	200	6.55e-101	364
Chr15|2241320-2248581	csi_circ_001286	Camellia sinensis	99.5	200	0	1	1	200	199	1	2.36e-100	363
Chr15|2247387-2248581	csi_circ_001285	Camellia sinensis	97.273	110	2	1	1	110	199	91	5.47e-47	185
Chr15|2247592-2248581	csi_circ_001285	Camellia sinensis	99.5	200	0	1	1	200	199	1	2.36e-100	363
Chr15|28388306-28392395	csi_circ_000806	Camellia sinensis	98.02	101	1	1	1	101	199	100	1.18e-43	174
Chr15|4668203-4673127	csi_circ_002278	Camellia sinensis	100	200	0	0	1	200	1	200	1.41e-102	370
Chr15|4671930-4674247	csi_circ_002279	Camellia sinensis	100	101	0	0	1	101	1	101	1.52e-47	187
Chr15|50219964-50225347	csi_circ_001851	Camellia sinensis	99.5	200	0	1	1	200	199	1	2.36e-100	363
Chr15|50219969-50223760	csi_circ_001852	Camellia sinensis	99.5	200	0	1	1	200	199	1	2.36e-100	363
Chr15|58122171-58125276	csi_circ_000171	Camellia sinensis	100	200	0	0	1	200	200	1	1.41e-102	370
Chr15|58135976-58137767	csi_circ_000170	Camellia sinensis	99.5	200	0	1	1	200	199	1	2.36e-100	363
Chr15|738384-748338	csi_circ_002662	Camellia sinensis	100	101	0	0	1	101	1	101	1.52e-47	187
Chr15|740581-748338	csi_circ_002662	Camellia sinensis	100	101	0	0	1	101	1	101	1.52e-47	187
Chr15|747171-748338	csi_circ_002662	Camellia sinensis	99.5	200	0	1	1	200	1	199	2.36e-100	363
Chr15|75495847-75499305	csi_circ_000395	Camellia sinensis	99.5	200	0	1	1	200	1	199	2.36e-100	363
Chr15|77391948-77394200	csi_circ_002451	Camellia sinensis	99.5	200	0	1	1	200	1	199	2.36e-100	363
Chr15|7984801-7985342	csi_circ_002383	Camellia sinensis	100	200	0	0	1	200	1	200	1.41e-102	370
Chr15|80123435-80125586	csi_circ_002205	Camellia sinensis	100	102	0	0	1	102	1	102	4.23e-48	189
Chr15|80124613-80125586	csi_circ_002205	Camellia sinensis	100	200	0	0	1	200	1	200	1.41e-102	370
Chr15|91331465-91335893	csi_circ_003032	Camellia sinensis	99.5	200	1	0	1	200	1	200	6.55e-101	364
Chr15|97124693-97125148	csi_circ_001658	Camellia sinensis	99	200	1	1	1	200	199	1	1.1e-98	357
Chr1|107636213-107637473	csi_circ_000936	Camellia sinensis	99.5	200	0	1	1	200	199	1	2.36e-100	363
Chr1|11091257-11092376	csi_circ_000748	Camellia sinensis	99.5	200	0	1	1	200	1	199	2.36e-100	363
Chr1|11108554-11108943	csi_circ_000749	Camellia sinensis	99	200	1	1	1	200	1	199	1.1e-98	357
Chr1|114489682-114491295	csi_circ_001315	Camellia sinensis	99.5	200	0	1	1	200	1	199	2.36e-100	363
Chr1|116726684-116727866	csi_circ_000562	Camellia sinensis	100	200	0	0	1	200	200	1	1.41e-102	370
Chr1|1412563-1421536	csi_circ_002182	Camellia sinensis	98.5	200	3	0	1	200	200	1	1.42e-97	353
Chr1|142657173-142657928	csi_circ_001612	Camellia sinensis	100	200	0	0	1	200	1	200	1.41e-102	370
Chr1|146326722-146327377	csi_circ_002651	Camellia sinensis	99.5	200	0	1	1	200	199	1	2.36e-100	363
Chr1|1489670-1490577	csi_circ_002181	Camellia sinensis	99	200	2	0	1	200	200	1	3.05e-99	359
Chr1|149089412-149090836	csi_circ_000314	Camellia sinensis	100	33	0	0	1	33	113	81	9.62e-10	62.1
Chr1|151954728-151955890	csi_circ_001756	Camellia sinensis	99.5	200	0	1	1	200	199	1	2.36e-100	363
Chr1|15332144-15334448	csi_circ_001748	Camellia sinensis	99.5	200	1	0	1	200	200	1	6.55e-101	364
Chr1|159310971-159311276	csi_circ_001548	Camellia sinensis	99.5	200	1	0	1	200	200	1	6.55e-101	364
Chr1|160526706-160527408	csi_circ_000554	Camellia sinensis	100	200	0	0	1	200	200	1	1.41e-102	370
Chr1|163962476-163970937	csi_circ_000389	Camellia sinensis	99.5	200	0	1	1	200	1	199	2.36e-100	363
Chr1|164169001-164169313	csi_circ_000820	Camellia sinensis	99.5	200	0	1	1	200	199	1	2.36e-100	363
Chr1|164169001-164170361	csi_circ_000819	Camellia sinensis	99.5	200	0	1	1	200	199	1	2.36e-100	363
Chr1|164742862-164743294	csi_circ_001061	Camellia sinensis	100	200	0	0	1	200	200	1	1.41e-102	370
Chr1|170791323-170793000	csi_circ_003116	Camellia sinensis	100	200	0	0	1	200	200	1	1.41e-102	370
Chr1|173771457-173772095	csi_circ_002281	Camellia sinensis	100	200	0	0	1	200	1	200	1.41e-102	370
Chr1|177294398-177295533	csi_circ_002374	Camellia sinensis	99.5	200	0	1	1	200	1	199	2.36e-100	363
Chr1|177686961-177687665	csi_circ_003054	Camellia sinensis	99.5	200	0	1	1	200	1	199	2.36e-100	363
Chr1|17839650-17842936	csi_circ_000523	Camellia sinensis	99.5	200	0	1	1	200	1	199	2.36e-100	363
Chr1|178613393-178614722	csi_circ_000160	Camellia sinensis	99.5	200	1	0	1	200	200	1	6.55e-101	364
Chr1|182791283-182792197	csi_circ_002412	Camellia sinensis	98.5	200	2	1	1	200	199	1	5.1e-97	351
Chr1|182794221-182794790	csi_circ_002411	Camellia sinensis	99	200	1	1	1	200	199	1	1.1e-98	357
Chr1|1860787-1861161	csi_circ_000131	Camellia sinensis	100	200	0	0	1	200	1	200	1.41e-102	370
Chr1|189204118-189206235	csi_circ_001678	Camellia sinensis	100	101	0	0	1	101	1	101	1.52e-47	187
Chr1|189205743-189206235	csi_circ_001678	Camellia sinensis	100	200	0	0	1	200	1	200	1.41e-102	370
Chr1|193848210-193848475	csi_circ_001910	Camellia sinensis	99	200	1	1	1	200	199	1	1.1e-98	357
Chr1|19741832-19742614	csi_circ_000803	Camellia sinensis	100	101	0	0	1	101	200	100	1.52e-47	187
Chr1|19742039-19742614	csi_circ_000803	Camellia sinensis	100	200	0	0	1	200	200	1	1.41e-102	370
Chr1|19750042-19751367	csi_circ_000802	Camellia sinensis	98.5	200	2	1	1	200	199	1	5.1e-97	351
Chr1|206728644-206729421	csi_circ_000884	Camellia sinensis	93	200	14	0	1	200	200	1	3.14e-79	292
Chr1|221861847-221862370	csi_circ_001623	Camellia sinensis	99.5	200	0	1	1	200	199	1	2.36e-100	363
Chr1|222163923-222164867	csi_circ_001225	Camellia sinensis	99.5	200	0	1	1	200	1	199	2.36e-100	363
Chr1|3744237-3745689	csi_circ_002858	Camellia sinensis	99.5	200	0	1	1	200	199	1	2.36e-100	363
Chr1|42672250-42676860	csi_circ_002006	Camellia sinensis	100	200	0	0	1	200	1	200	1.41e-102	370
Chr1|4375902-4377184	csi_circ_001630	Camellia sinensis	99	200	1	1	1	200	1	199	1.1e-98	357
Chr1|45771432-45771993	csi_circ_000631	Camellia sinensis	99	200	1	1	1	200	199	1	1.1e-98	357
Chr1|47304161-47305367	csi_circ_001078	Camellia sinensis	99.5	200	0	1	1	200	1	199	2.36e-100	363
Chr1|48212374-48213435	csi_circ_002189	Camellia sinensis	99.5	200	0	1	1	200	1	199	2.36e-100	363
Chr1|49542254-49542758	csi_circ_001451	Camellia sinensis	99	200	2	0	1	200	200	1	3.05e-99	359
Chr1|55998406-55999331	csi_circ_001912	Camellia sinensis	100	200	0	0	1	200	1	200	1.41e-102	370
Chr1|63820152-63822178	csi_circ_001473	Camellia sinensis	100	200	0	0	1	200	200	1	1.41e-102	370
Chr1|66183100-66183551	csi_circ_001131	Camellia sinensis	99	200	1	1	1	200	1	199	1.1e-98	357
Chr1|68553793-68554557	csi_circ_001940	Camellia sinensis	98.5	200	2	1	1	200	199	1	5.1e-97	351
Chr1|69767296-69771761	csi_circ_000064	Camellia sinensis	99.5	200	0	1	1	200	199	1	2.36e-100	363
Chr1|80241060-80249637	csi_circ_001919	Camellia sinensis	99	200	1	1	1	200	1	199	1.1e-98	357
Chr1|82494977-82495158	csi_circ_000947	Camellia sinensis	98.901	182	2	0	1	182	182	1	2.78e-89	326
Chr1|88891571-88894551	csi_circ_000705	Camellia sinensis	96.5	200	4	2	1	200	3	199	8.59e-90	327
Chr1|96571964-96572282	csi_circ_000556	Camellia sinensis	100	200	0	0	1	200	1	200	1.41e-102	370
Chr1|98825105-98828646	csi_circ_000573	Camellia sinensis	98.5	200	2	1	1	200	1	199	5.1e-97	351
Chr2|10179349-10182173	csi_circ_000613	Camellia sinensis	100	100	0	0	1	100	1	100	5.47e-47	185
Chr2|103972805-103973765	csi_circ_001898	Camellia sinensis	99.5	200	0	1	1	200	199	1	2.36e-100	363
Chr2|104389037-104389361	csi_circ_001422	Camellia sinensis	99.5	200	0	1	1	200	1	199	2.36e-100	363
Chr2|107126931-107131719	csi_circ_002187	Camellia sinensis	99	200	1	1	1	200	199	1	1.1e-98	357
Chr2|107147171-107148087	csi_circ_002186	Camellia sinensis	99	200	1	1	1	200	199	1	1.1e-98	357
Chr2|112452203-112452675	csi_circ_001100	Camellia sinensis	99.5	200	0	1	1	200	1	199	2.36e-100	363
Chr2|12660392-12662435	csi_circ_001444	Camellia sinensis	100	200	0	0	1	200	200	1	1.41e-102	370
Chr2|130178373-130180437	csi_circ_001908	Camellia sinensis	99	200	0	2	1	199	199	1	1.1e-98	357
Chr2|131620115-131629821	csi_circ_000126	Camellia sinensis	99.5	200	0	1	1	200	1	199	2.36e-100	363
Chr2|131620123-131629821	csi_circ_000126	Camellia sinensis	96.5	200	0	1	1	193	1	200	1.11e-88	324
Chr2|131620123-131629854	csi_circ_000126	Camellia sinensis	85.492	193	2	3	1	193	34	200	9.16e-45	178
Chr2|132045335-132047573	csi_circ_000711	Camellia sinensis	99.5	200	0	1	1	200	199	1	2.36e-100	363
Chr2|13533302-13535094	csi_circ_001560	Camellia sinensis	100	200	0	0	1	200	200	1	1.41e-102	370
Chr2|139805477-139806337	csi_circ_000579	Camellia sinensis	100	100	0	0	1	100	199	100	5.47e-47	185
Chr2|139837684-139838450	csi_circ_000578	Camellia sinensis	99.5	200	0	1	1	200	199	1	2.36e-100	363
Chr2|139837684-139842089	csi_circ_000577	Camellia sinensis	99.5	200	0	1	1	200	199	1	2.36e-100	363
Chr2|157421678-157422276	csi_circ_002836	Camellia sinensis	99.5	200	0	1	1	200	1	199	2.36e-100	363
Chr2|159449615-159450125	csi_circ_000650	Camellia sinensis	98.5	200	2	1	1	200	1	199	5.1e-97	351
Chr2|159570896-159571805	csi_circ_001958	Camellia sinensis	90.5	200	19	0	1	200	1	200	6.83e-71	265
Chr2|16154278-16155596	csi_circ_002222	Camellia sinensis	99.5	200	1	0	1	200	1	200	6.55e-101	364
Chr2|16154278-16161629	csi_circ_002223	Camellia sinensis	99	200	1	1	1	200	2	200	1.1e-98	357
Chr2|16154278-16162383	csi_circ_002224	Camellia sinensis	99	200	1	1	1	200	1	199	1.1e-98	357
Chr2|171192644-171193279	csi_circ_000877	Camellia sinensis	99.5	200	0	1	1	200	199	1	2.36e-100	363
Chr2|174635812-174640664	csi_circ_002913	Camellia sinensis	100	200	0	0	1	200	200	1	1.41e-102	370
Chr2|174639999-174640664	csi_circ_002913	Camellia sinensis	100	102	0	0	1	102	200	99	4.23e-48	189
Chr2|191690147-191691873	csi_circ_002341	Camellia sinensis	100	200	0	0	1	200	200	1	1.41e-102	370
Chr2|19905686-19905987	csi_circ_001885	Camellia sinensis	100	200	0	0	1	200	200	1	1.41e-102	370
Chr2|204074624-204074923	csi_circ_002391	Camellia sinensis	99.5	200	1	0	1	200	200	1	6.55e-101	364
Chr2|212139931-212140841	csi_circ_002216	Camellia sinensis	100	200	0	0	1	200	1	200	1.41e-102	370
Chr2|212987001-212987846	csi_circ_002737	Camellia sinensis	99.5	200	0	1	1	200	1	199	2.36e-100	363
Chr2|213016281-213023603	csi_circ_002740	Camellia sinensis	100	102	0	0	1	102	1	102	4.23e-48	189
Chr2|213022923-213023603	csi_circ_002741	Camellia sinensis	99	200	1	1	1	200	1	199	1.1e-98	357
Chr2|21532810-21533452	csi_circ_000914	Camellia sinensis	95	100	5	0	1	100	199	100	1.19e-38	158
Chr2|35410877-35411399	csi_circ_000367	Camellia sinensis	100	200	0	0	1	200	200	1	1.41e-102	370
Chr2|36864659-36865028	csi_circ_002988	Camellia sinensis	99.5	200	0	1	1	200	1	199	2.36e-100	363
Chr2|39413772-39414687	csi_circ_000555	Camellia sinensis	100	200	0	0	1	200	1	200	1.41e-102	370
Chr2|41444322-41445007	csi_circ_001353	Camellia sinensis	98.5	200	2	1	1	200	1	199	5.1e-97	351
Chr2|41879348-41879542	csi_circ_001402	Camellia sinensis	100	195	0	0	1	195	195	1	8.23e-100	361
Chr2|44932963-44939840	csi_circ_001269	Camellia sinensis	99.5	200	0	1	1	200	1	199	2.36e-100	363
Chr2|4583715-4589374	csi_circ_002257	Camellia sinensis	100	100	0	0	1	100	1	100	5.47e-47	185
Chr2|46620851-46623045	csi_circ_000247	Camellia sinensis	99	200	2	0	1	200	200	1	3.05e-99	359
Chr2|56928673-56934948	csi_circ_001274	Camellia sinensis	99.5	200	0	1	1	200	1	199	2.36e-100	363
Chr2|58699644-58702409	csi_circ_002388	Camellia sinensis	98.995	199	1	1	1	199	199	2	3.94e-98	355
Chr2|63421304-63422234	csi_circ_000197	Camellia sinensis	99.5	200	1	0	1	200	1	200	6.55e-101	364
Chr2|68697721-68699833	csi_circ_000590	Camellia sinensis	100	100	0	0	1	100	199	100	5.47e-47	185
Chr2|68698430-68699833	csi_circ_000590	Camellia sinensis	98.5	200	2	1	1	200	199	1	5.1e-97	351
Chr2|69829715-69831250	csi_circ_001661	Camellia sinensis	99.5	200	0	1	1	200	1	199	2.36e-100	363
Chr2|69830180-69831467	csi_circ_001662	Camellia sinensis	100	101	0	0	1	101	1	101	1.52e-47	187
Chr2|69831115-69831467	csi_circ_001662	Camellia sinensis	100	200	0	0	1	200	1	200	1.41e-102	370
Chr2|71318715-71319062	csi_circ_000539	Camellia sinensis	99.5	200	1	0	1	200	200	1	6.55e-101	364
Chr2|80448360-80451481	csi_circ_001497	Camellia sinensis	100	200	0	0	1	200	1	200	1.41e-102	370
Chr2|82627498-82637136	csi_circ_001170	Camellia sinensis	99	200	1	1	1	200	199	1	1.1e-98	357
Chr2|84104572-84105093	csi_circ_002333	Camellia sinensis	99.5	200	0	1	1	200	1	199	2.36e-100	363
Chr2|84759877-84761863	csi_circ_001941	Camellia sinensis	100	99	0	0	1	99	199	101	1.97e-46	183
Chr2|84760341-84761863	csi_circ_001941	Camellia sinensis	99.5	200	0	1	1	200	199	1	2.36e-100	363
Chr2|93141917-93142874	csi_circ_000472	Camellia sinensis	98.5	200	2	1	1	200	199	1	5.1e-97	351
Chr2|93142346-93142874	csi_circ_000472	Camellia sinensis	100	99	0	0	1	99	199	101	1.97e-46	183
Chr2|96762810-96768287	csi_circ_002095	Camellia sinensis	99.5	200	0	1	1	200	199	1	2.36e-100	363
Chr3|101478958-101479644	csi_circ_002071	Camellia sinensis	98.5	200	2	1	1	200	199	1	5.1e-97	351
Chr3|107656683-107657726	csi_circ_002171	Camellia sinensis	99.5	200	0	1	1	200	199	1	2.36e-100	363
Chr3|1116418-1116957	csi_circ_000012	Camellia sinensis	99.5	200	0	1	1	200	1	199	2.36e-100	363
Chr3|1161273-1161717	csi_circ_000013	Camellia sinensis	99.5	200	0	1	1	200	1	199	2.36e-100	363
Chr3|1161280-1161717	csi_circ_000014	Camellia sinensis	99.5	200	0	1	1	200	1	199	2.36e-100	363
Chr3|119592183-119595235	csi_circ_002908	Camellia sinensis	100	200	0	0	1	200	200	1	1.41e-102	370
Chr3|1207714-1215956	csi_circ_000015	Camellia sinensis	98	100	2	0	1	100	1	100	1.18e-43	174
Chr3|122246726-122249977	csi_circ_002502	Camellia sinensis	99.5	200	0	1	1	200	1	199	2.36e-100	363
Chr3|128488409-128488646	csi_circ_001045	Camellia sinensis	99	200	1	1	1	200	1	199	1.1e-98	357
Chr3|143342885-143344006	csi_circ_000444	Camellia sinensis	98.5	200	2	1	1	200	199	1	5.1e-97	351
Chr3|161979968-161981079	csi_circ_001689	Camellia sinensis	100	200	0	0	1	200	200	1	1.41e-102	370
Chr3|16605914-16610567	csi_circ_000101	Camellia sinensis	98	200	3	1	1	200	199	1	2.37e-95	346
Chr3|16607325-16610567	csi_circ_000100	Camellia sinensis	100	200	0	0	1	200	200	1	1.41e-102	370
Chr3|173030773-173033751	csi_circ_003089	Camellia sinensis	99	200	1	1	1	200	199	1	1.1e-98	357
Chr3|175661211-175665283	csi_circ_001192	Camellia sinensis	100	99	0	0	1	99	199	101	1.97e-46	183
Chr3|178432466-178433728	csi_circ_000853	Camellia sinensis	98.5	200	2	1	1	200	1	199	5.1e-97	351
Chr3|178520471-178521317	csi_circ_001118	Camellia sinensis	100	102	0	0	1	102	200	99	4.23e-48	189
Chr3|181755866-181758182	csi_circ_001270	Camellia sinensis	99	200	1	1	1	200	199	1	1.1e-98	357
Chr3|183940879-183942136	csi_circ_001939	Camellia sinensis	99	100	1	0	1	100	1	100	2.55e-45	180
Chr3|183941338-183942136	csi_circ_001939	Camellia sinensis	97.5	200	3	2	1	200	1	198	1.1e-93	340
Chr3|2353400-2355876	csi_circ_000221	Camellia sinensis	98.5	200	2	1	1	200	199	1	5.1e-97	351
Chr3|25126644-25129613	csi_circ_001080	Camellia sinensis	99.5	200	0	1	1	200	199	1	2.36e-100	363
Chr3|25130817-25133641	csi_circ_002147	Camellia sinensis	93	100	7	0	1	100	1	100	2.58e-35	147
Chr3|32481595-32482549	csi_circ_002230	Camellia sinensis	99.5	200	0	1	1	200	1	199	2.36e-100	363
Chr3|42291838-42292276	csi_circ_002339	Camellia sinensis	98.5	200	2	1	1	200	1	199	5.1e-97	351
Chr3|54039483-54040569	csi_circ_002861	Camellia sinensis	99.02	102	1	0	1	102	200	99	1.97e-46	183
Chr3|55605904-55606455	csi_circ_002521	Camellia sinensis	99	200	1	1	1	200	1	199	1.1e-98	357
Chr3|64588002-64592338	csi_circ_003063	Camellia sinensis	100	99	0	0	1	99	199	101	1.97e-46	183
Chr3|80742314-80747864	csi_circ_000769	Camellia sinensis	99	200	1	1	1	200	1	199	1.1e-98	357
Chr3|81223074-81223955	csi_circ_002728	Camellia sinensis	99.5	200	0	1	1	200	199	1	2.36e-100	363
Chr3|8874825-8877579	csi_circ_001741	Camellia sinensis	99	200	2	0	1	200	200	1	3.05e-99	359
Chr4|102710895-102711951	csi_circ_002277	Camellia sinensis	100	200	0	0	1	200	200	1	1.41e-102	370
Chr4|103558507-103558934	csi_circ_002513	Camellia sinensis	99	200	1	1	1	200	1	199	1.1e-98	357
Chr4|10618889-10619395	csi_circ_002447	Camellia sinensis	99.5	200	1	0	1	200	200	1	6.55e-101	364
Chr4|1079680-1080366	csi_circ_001273	Camellia sinensis	100	200	0	0	1	200	1	200	1.41e-102	370
Chr4|108429912-108430389	csi_circ_000285	Camellia sinensis	99.5	200	0	1	1	200	1	199	2.36e-100	363
Chr4|11481230-11482726	csi_circ_001539	Camellia sinensis	100	200	0	0	1	200	200	1	1.41e-102	370
Chr4|117638541-117639010	csi_circ_001027	Camellia sinensis	99	200	1	1	1	200	199	1	1.1e-98	357
Chr4|122978184-122982335	csi_circ_000069	Camellia sinensis	99.5	200	0	1	1	200	1	199	2.36e-100	363
Chr4|1241567-1245198	csi_circ_001401	Camellia sinensis	100	99	0	0	1	99	199	101	1.97e-46	183
Chr4|1243855-1245198	csi_circ_001401	Camellia sinensis	99.5	200	0	1	1	200	199	1	2.36e-100	363
Chr4|1244727-1245198	csi_circ_001400	Camellia sinensis	99.5	200	0	1	1	200	199	1	2.36e-100	363
Chr4|126430236-126433936	csi_circ_000237	Camellia sinensis	98	100	0	1	1	100	3	100	4.26e-43	172
Chr4|126431225-126435286	csi_circ_000238	Camellia sinensis	100	200	0	0	1	200	1	200	1.41e-102	370
Chr4|126431225-126438679	csi_circ_000239	Camellia sinensis	99.5	200	1	0	1	200	1	200	6.55e-101	364
Chr4|126433881-126438679	csi_circ_000240	Camellia sinensis	99	200	1	1	1	200	1	199	1.1e-98	357
Chr4|128428496-128429844	csi_circ_002336	Camellia sinensis	100	200	0	0	1	200	200	1	1.41e-102	370
Chr4|128470057-128471655	csi_circ_001069	Camellia sinensis	98.058	103	1	1	1	102	199	97	9.16e-45	178
Chr4|128471072-128471655	csi_circ_001069	Camellia sinensis	99	200	1	1	1	200	199	1	1.1e-98	357
Chr4|132428639-132433981	csi_circ_000265	Camellia sinensis	98.5	200	2	1	1	200	1	199	5.1e-97	351
Chr4|132430974-132433981	csi_circ_000265	Camellia sinensis	100	100	0	0	1	100	1	100	5.47e-47	185
Chr4|1333627-1334214	csi_circ_001396	Camellia sinensis	99.5	200	1	0	1	200	200	1	6.55e-101	364
Chr4|133922173-133923452	csi_circ_002666	Camellia sinensis	99	100	0	1	1	100	196	98	9.16e-45	178
Chr4|133922900-133923449	csi_circ_002666	Camellia sinensis	100	99	0	0	1	99	199	101	1.97e-46	183
Chr4|1347806-1349020	csi_circ_001395	Camellia sinensis	100	84	0	0	1	84	84	1	4.29e-38	156
Chr4|1348905-1357462	csi_circ_001395	Camellia sinensis	98.5	200	2	1	1	200	199	1	5.1e-97	351
Chr4|14424747-14426531	csi_circ_002670	Camellia sinensis	96.5	200	4	2	1	200	3	199	8.59e-90	327
Chr4|155455618-155456275	csi_circ_001587	Camellia sinensis	98	200	3	1	1	200	199	1	2.37e-95	346
Chr4|155789549-155791034	csi_circ_000662	Camellia sinensis	100	200	0	0	1	200	1	200	1.41e-102	370
Chr4|156630540-156631003	csi_circ_001906	Camellia sinensis	99	200	1	1	1	200	1	199	1.1e-98	357
Chr4|15871507-15872065	csi_circ_000846	Camellia sinensis	99	200	1	1	1	200	199	1	1.1e-98	357
Chr4|163146945-163148329	csi_circ_000235	Camellia sinensis	99.5	200	0	1	1	200	1	199	2.36e-100	363
Chr4|163146945-163148334	csi_circ_000235	Camellia sinensis	97	200	0	1	1	200	6	199	6.64e-91	331
Chr4|178622146-178622362	csi_circ_001003	Camellia sinensis	98.5	200	2	1	1	200	1	199	5.1e-97	351
Chr4|182608489-182610875	csi_circ_001891	Camellia sinensis	99	200	1	1	1	200	199	1	1.1e-98	357
Chr4|192169938-192171458	csi_circ_001932	Camellia sinensis	100	200	0	0	1	200	1	200	1.41e-102	370
Chr4|25364938-25365261	csi_circ_002059	Camellia sinensis	100	88	0	0	1	88	113	200	2.56e-40	163
Chr4|27476573-27478199	csi_circ_001063	Camellia sinensis	100	100	0	0	1	100	200	101	5.47e-47	185
Chr4|27692393-27693420	csi_circ_001927	Camellia sinensis	100	99	0	0	1	99	199	101	1.97e-46	183
Chr4|27897533-27899087	csi_circ_002155	Camellia sinensis	100	200	0	0	1	200	1	200	1.41e-102	370
Chr4|40770977-40774403	csi_circ_002965	Camellia sinensis	98.5	200	2	1	1	200	199	1	5.1e-97	351
Chr4|5741019-5741411	csi_circ_000605	Camellia sinensis	98.5	200	2	1	1	200	199	1	5.1e-97	351
Chr4|72579048-72579583	csi_circ_001530	Camellia sinensis	99.5	200	0	1	1	200	1	199	2.36e-100	363
Chr4|82903659-82908502	csi_circ_001229	Camellia sinensis	98	200	2	2	1	199	199	1	2.37e-95	346
Chr4|88783182-88784541	csi_circ_001406	Camellia sinensis	99.5	200	0	1	1	200	1	199	2.36e-100	363
Chr4|94934807-94941646	csi_circ_001035	Camellia sinensis	99.5	200	0	1	1	200	199	1	2.36e-100	363
Chr4|94934810-94941646	csi_circ_001035	Camellia sinensis	98.995	199	0	1	1	197	199	1	3.94e-98	355
Chr4|94940412-94941646	csi_circ_001035	Camellia sinensis	100	99	0	0	1	99	199	101	1.97e-46	183
Chr5|1157637-1161290	csi_circ_000540	Camellia sinensis	99.5	200	0	1	1	200	199	1	2.36e-100	363
Chr5|132163039-132172773	csi_circ_002999	Camellia sinensis	100	200	0	0	1	200	200	1	1.41e-102	370
Chr5|132165391-132172773	csi_circ_003000	Camellia sinensis	99.5	200	0	1	1	200	199	1	2.36e-100	363
Chr5|132166083-132172773	csi_circ_002999	Camellia sinensis	100	102	0	0	1	102	200	99	4.23e-48	189
Chr5|132212135-132212631	csi_circ_002997	Camellia sinensis	99	100	1	0	1	100	200	101	2.55e-45	180
Chr5|132212135-132215465	csi_circ_002996	Camellia sinensis	99	100	1	0	1	100	200	101	2.55e-45	180
Chr5|132214977-132215465	csi_circ_002996	Camellia sinensis	99.5	200	1	0	1	200	200	1	6.55e-101	364
Chr5|132237718-132241728	csi_circ_002995	Camellia sinensis	100	200	0	0	1	200	200	1	1.41e-102	370
Chr5|146539271-146543023	csi_circ_000404	Camellia sinensis	100	200	0	0	1	200	1	200	1.41e-102	370
Chr5|147861270-147864649	csi_circ_002776	Camellia sinensis	98	100	2	0	1	100	200	101	1.18e-43	174
Chr5|147894754-147896852	csi_circ_002774	Camellia sinensis	99.5	200	1	0	1	200	200	1	6.55e-101	364
Chr5|14958041-14960506	csi_circ_002194	Camellia sinensis	100	101	0	0	1	101	199	99	1.52e-47	187
Chr5|14958330-14960506	csi_circ_002194	Camellia sinensis	99.5	200	0	1	1	200	199	1	2.36e-100	363
Chr5|1512405-1513255	csi_circ_001582	Camellia sinensis	99.048	105	1	0	1	105	200	96	4.23e-48	189
Chr5|153885750-153890740	csi_circ_000299	Camellia sinensis	99	200	1	1	1	200	199	1	1.1e-98	357
Chr5|179490026-179493038	csi_circ_003086	Camellia sinensis	99.5	200	0	1	1	200	1	199	2.36e-100	363
Chr5|186095629-186099919	csi_circ_000142	Camellia sinensis	100	100	0	0	1	100	1	100	5.47e-47	185
Chr5|193076087-193078568	csi_circ_002866	Camellia sinensis	100	200	0	0	1	200	1	200	1.41e-102	370
Chr5|28959074-28959705	csi_circ_002437	Camellia sinensis	97	200	5	1	1	200	199	1	5.14e-92	335
Chr5|4083058-4083516	csi_circ_002994	Camellia sinensis	100	200	0	0	1	200	1	200	1.41e-102	370
Chr5|46635297-46638951	csi_circ_000461	Camellia sinensis	99.5	200	1	0	1	200	1	200	6.55e-101	364
Chr5|70907761-70908840	csi_circ_001806	Camellia sinensis	97.97	197	3	1	1	197	1	196	1.1e-93	340
Chr5|71231456-71232530	csi_circ_001806	Camellia sinensis	99.5	200	0	1	1	200	199	1	2.36e-100	363
Chr5|7884369-7885566	csi_circ_001754	Camellia sinensis	99.5	200	1	0	1	200	200	1	6.55e-101	364
Chr5|80870904-80871282	csi_circ_001730	Camellia sinensis	99	200	1	1	1	200	1	199	1.1e-98	357
Chr6|10572702-10580609	csi_circ_002497	Camellia sinensis	99	200	1	1	1	200	1	199	1.1e-98	357
Chr6|112138996-112142307	csi_circ_001348	Camellia sinensis	99	100	1	0	1	100	1	100	2.55e-45	180
Chr6|11461776-11465891	csi_circ_002658	Camellia sinensis	100	200	0	0	1	200	200	1	1.41e-102	370
Chr6|12465344-12465726	csi_circ_002478	Camellia sinensis	100	200	0	0	1	200	200	1	1.41e-102	370
Chr6|132070870-132071907	csi_circ_002951	Camellia sinensis	99.5	200	0	1	1	200	199	1	2.36e-100	363
Chr6|138493189-138493873	csi_circ_000156	Camellia sinensis	99	200	1	1	1	200	199	1	1.1e-98	357
Chr6|140470044-140470417	csi_circ_002219	Camellia sinensis	100	100	0	0	1	100	199	100	5.47e-47	185
Chr6|144219856-144229470	csi_circ_000273	Camellia sinensis	98.5	200	2	1	1	200	1	199	5.1e-97	351
Chr6|144224131-144225688	csi_circ_000274	Camellia sinensis	99.5	200	1	0	1	200	1	200	6.55e-101	364
Chr6|146046351-146047373	csi_circ_000230	Camellia sinensis	99.5	200	0	1	1	200	1	199	2.36e-100	363
Chr6|146828473-146832248	csi_circ_000933	Camellia sinensis	98.5	200	2	1	1	200	199	1	5.1e-97	351
Chr6|149743658-149745914	csi_circ_000546	Camellia sinensis	100	200	0	0	1	200	1	200	1.41e-102	370
Chr6|154309621-154309954	csi_circ_000522	Camellia sinensis	100	200	0	0	1	200	1	200	1.41e-102	370
Chr6|171684049-171685749	csi_circ_000281	Camellia sinensis	99	200	1	1	1	200	199	1	1.1e-98	357
Chr6|172205960-172206380	csi_circ_001121	Camellia sinensis	100	200	0	0	1	200	1	200	1.41e-102	370
Chr6|175578823-175579801	csi_circ_002980	Camellia sinensis	100	200	0	0	1	200	200	1	1.41e-102	370
Chr6|178170180-178170932	csi_circ_000292	Camellia sinensis	99.5	200	0	1	1	200	1	199	2.36e-100	363
Chr6|178893557-178894317	csi_circ_000292	Camellia sinensis	97	200	5	1	1	200	199	1	5.14e-92	335
Chr6|21335716-21337960	csi_circ_002781	Camellia sinensis	99.5	200	0	1	1	200	199	1	2.36e-100	363
Chr6|34791129-34796229	csi_circ_000852	Camellia sinensis	99.5	200	0	1	1	200	1	199	2.36e-100	363
Chr6|35184916-35185585	csi_circ_001938	Camellia sinensis	99.5	200	0	1	1	200	199	1	2.36e-100	363
Chr6|4346018-4346869	csi_circ_000713	Camellia sinensis	99.5	200	0	1	1	200	199	1	2.36e-100	363
Chr6|4453302-4453984	csi_circ_002042	Camellia sinensis	99.5	200	0	1	1	200	199	1	2.36e-100	363
Chr6|44915559-44917100	csi_circ_001099	Camellia sinensis	99.5	200	1	0	1	200	200	1	6.55e-101	364
Chr6|52554592-52555466	csi_circ_001745	Camellia sinensis	96.491	57	2	0	1	57	57	1	9.49e-20	95.3
Chr6|57811487-57812115	csi_circ_001360	Camellia sinensis	99.5	200	0	1	1	200	1	199	2.36e-100	363
Chr6|64645544-64645764	csi_circ_002056	Camellia sinensis	99.5	200	0	1	1	200	199	1	2.36e-100	363
Chr6|65080475-65081660	csi_circ_001634	Camellia sinensis	99	200	1	1	1	200	1	199	1.1e-98	357
Chr6|66151844-66152263	csi_circ_001837	Camellia sinensis	100	200	0	0	1	200	200	1	1.41e-102	370
Chr6|69430667-69431438	csi_circ_001888	Camellia sinensis	99.5	200	1	0	1	200	1	200	6.55e-101	364
Chr6|69430667-69432024	csi_circ_001889	Camellia sinensis	99.5	200	0	1	1	200	1	199	2.36e-100	363
Chr6|69431291-69432024	csi_circ_001889	Camellia sinensis	100	100	0	0	1	100	1	100	5.47e-47	185
Chr6|70519925-70521528	csi_circ_001991	Camellia sinensis	99.5	200	0	1	1	200	199	1	2.36e-100	363
Chr6|76945117-76953216	csi_circ_001768	Camellia sinensis	100	99	0	0	1	99	199	101	1.97e-46	183
Chr6|76952751-76953216	csi_circ_001768	Camellia sinensis	99.5	200	0	1	1	200	199	1	2.36e-100	363
Chr6|77129824-77131167	csi_circ_000465	Camellia sinensis	100	200	0	0	1	200	1	200	1.41e-102	370
Chr6|78139227-78139837	csi_circ_000361	Camellia sinensis	99.5	200	0	1	1	200	199	1	2.36e-100	363
Chr6|78386892-78388325	csi_circ_000359	Camellia sinensis	99	200	1	1	1	200	199	1	1.1e-98	357
Chr6|88976631-88983924	csi_circ_002380	Camellia sinensis	99.5	200	0	1	1	200	199	1	2.36e-100	363
Chr6|9458834-9459937	csi_circ_000009	Camellia sinensis	99	200	2	0	1	200	1	200	3.05e-99	359
Chr7|102248941-102249851	csi_circ_002110	Camellia sinensis	100	200	0	0	1	200	200	1	1.41e-102	370
Chr7|119556863-119561306	csi_circ_000948	Camellia sinensis	100	200	0	0	1	200	200	1	1.41e-102	370
Chr7|131138066-131140343	csi_circ_002344	Camellia sinensis	99.5	200	0	1	1	200	199	1	2.36e-100	363
Chr7|131268603-131270621	csi_circ_001577	Camellia sinensis	99.5	200	1	0	1	200	200	1	6.55e-101	364
Chr7|133308691-133309430	csi_circ_000603	Camellia sinensis	88	200	4	1	1	200	199	20	5.4e-57	219
Chr7|133308710-133309430	csi_circ_000603	Camellia sinensis	97.5	200	4	1	1	200	199	1	1.1e-93	340
Chr7|133327153-133327634	csi_circ_000602	Camellia sinensis	99	200	1	1	1	200	199	1	1.1e-98	357
Chr7|145017149-145019869	csi_circ_002359	Camellia sinensis	99	200	1	1	1	200	1	199	1.1e-98	357
Chr7|145319534-145320099	csi_circ_000891	Camellia sinensis	97.5	200	3	2	1	200	199	2	1.1e-93	340
Chr7|146536055-146539752	csi_circ_001430	Camellia sinensis	95.098	102	5	0	1	102	1	102	9.22e-40	161
Chr7|152384638-152385662	csi_circ_000045	Camellia sinensis	100	102	0	0	1	102	200	99	4.23e-48	189
Chr7|152385361-152385662	csi_circ_000045	Camellia sinensis	100	200	0	0	1	200	200	1	1.41e-102	370
Chr7|153831479-153838902	csi_circ_002176	Camellia sinensis	99	200	1	1	1	200	1	199	1.1e-98	357
Chr7|154360529-154362619	csi_circ_000693	Camellia sinensis	99.5	200	0	1	1	200	1	199	2.36e-100	363
Chr7|15585093-15587693	csi_circ_001111	Camellia sinensis	99.5	200	0	1	1	200	199	1	2.36e-100	363
Chr7|15586797-15587693	csi_circ_001110	Camellia sinensis	100	200	0	0	1	200	200	1	1.41e-102	370
Chr7|156018253-156027458	csi_circ_000792	Camellia sinensis	99.5	200	0	1	1	200	1	199	2.36e-100	363
Chr7|156125226-156131849	csi_circ_000975	Camellia sinensis	100	200	0	0	1	200	1	200	1.41e-102	370
Chr7|157235256-157237162	csi_circ_002373	Camellia sinensis	99.5	200	0	1	1	200	199	1	2.36e-100	363
Chr7|160503138-160504318	csi_circ_002446	Camellia sinensis	99.5	200	1	0	1	200	1	200	6.55e-101	364
Chr7|160515254-160516232	csi_circ_002518	Camellia sinensis	99	200	1	1	1	200	1	199	1.1e-98	357
Chr7|174890899-174891874	csi_circ_001528	Camellia sinensis	99	200	1	1	1	200	1	199	1.1e-98	357
Chr7|184730827-184731950	csi_circ_001599	Camellia sinensis	100	200	0	0	1	200	200	1	1.41e-102	370
Chr7|184731386-184731950	csi_circ_001598	Camellia sinensis	100	200	0	0	1	200	200	1	1.41e-102	370
Chr7|25467133-25468465	csi_circ_001723	Camellia sinensis	99	200	1	1	1	200	1	199	1.1e-98	357
Chr7|26668866-26670509	csi_circ_002039	Camellia sinensis	99	200	1	1	1	200	199	1	1.1e-98	357
Chr7|26669917-26670109	csi_circ_002040	Camellia sinensis	99.482	193	0	1	1	193	192	1	1.76e-96	350
Chr7|3768020-3769856	csi_circ_002847	Camellia sinensis	99.5	200	0	1	1	200	1	199	2.36e-100	363
Chr7|40685419-40685866	csi_circ_002479	Camellia sinensis	99.5	200	1	0	1	200	1	200	6.55e-101	364
Chr7|45357097-45364646	csi_circ_002656	Camellia sinensis	99	200	1	1	1	200	199	1	1.1e-98	357
Chr7|49440376-49440681	csi_circ_002084	Camellia sinensis	93.069	101	5	2	1	100	1	100	2.58e-35	147
Chr7|5217901-5218358	csi_circ_000848	Camellia sinensis	99.5	200	0	1	1	200	1	199	2.36e-100	363
Chr7|54223654-54233074	csi_circ_002693	Camellia sinensis	99.5	200	0	1	1	200	199	1	2.36e-100	363
Chr7|62659361-62663129	csi_circ_000679	Camellia sinensis	99.5	200	0	1	1	200	1	199	2.36e-100	363
Chr7|69906596-69906888	csi_circ_003139	Camellia sinensis	99.5	200	1	0	1	200	1	200	6.55e-101	364
Chr7|71702017-71703059	csi_circ_000050	Camellia sinensis	99.5	200	1	0	1	200	1	200	6.55e-101	364
Chr7|73073330-73074318	csi_circ_000653	Camellia sinensis	98.5	200	2	1	1	200	1	199	5.1e-97	351
Chr7|76580430-76580935	csi_circ_003010	Camellia sinensis	98.5	200	2	1	1	200	199	1	5.1e-97	351
Chr7|89414245-89416744	csi_circ_002152	Camellia sinensis	93	200	2	2	1	200	199	12	6.79e-76	281
Chr8|113044752-113046683	csi_circ_002768	Camellia sinensis	100	200	0	0	1	200	1	200	1.41e-102	370
Chr8|119074404-119074955	csi_circ_002331	Camellia sinensis	85.572	201	10	2	1	189	7	200	3.27e-49	193
Chr8|122664768-122665295	csi_circ_001857	Camellia sinensis	99	200	1	1	1	200	1	199	1.1e-98	357
Chr8|127233775-127234202	csi_circ_000837	Camellia sinensis	99.5	200	0	1	1	200	1	199	2.36e-100	363
Chr8|127990924-127992192	csi_circ_000228	Camellia sinensis	99	200	1	1	1	200	1	199	1.1e-98	357
Chr8|128012027-128013258	csi_circ_000229	Camellia sinensis	99.5	200	0	1	1	200	1	199	2.36e-100	363
Chr8|128507323-128508504	csi_circ_002679	Camellia sinensis	99.5	200	0	1	1	200	1	199	2.36e-100	363
Chr8|130962818-130963220	csi_circ_000017	Camellia sinensis	99.5	200	1	0	1	200	1	200	6.55e-101	364
Chr8|131326560-131334058	csi_circ_000659	Camellia sinensis	100	65	0	0	1	65	136	200	1.57e-27	121
Chr8|131934628-131937543	csi_circ_002318	Camellia sinensis	100	200	0	0	1	200	200	1	1.41e-102	370
Chr8|132793593-132794411	csi_circ_001934	Camellia sinensis	96.985	199	5	1	1	199	1	198	1.85e-91	333
Chr8|134058007-134061130	csi_circ_001924	Camellia sinensis	96.117	103	3	1	1	103	199	98	1.98e-41	167
Chr8|139930551-139932568	csi_circ_000476	Camellia sinensis	98.5	200	2	1	1	200	1	199	5.1e-97	351
Chr8|158443687-158445759	csi_circ_000707	Camellia sinensis	99	200	1	1	1	200	199	1	1.1e-98	357
Chr8|160003296-160008897	csi_circ_003125	Camellia sinensis	100	200	0	0	1	200	1	200	1.41e-102	370
Chr8|161696834-161697892	csi_circ_000269	Camellia sinensis	99	200	1	1	1	200	199	1	1.1e-98	357
Chr8|162312130-162319101	csi_circ_001325	Camellia sinensis	99.5	200	0	1	1	200	199	1	2.36e-100	363
Chr8|162751883-162754526	csi_circ_001239	Camellia sinensis	99.5	200	0	1	1	200	199	1	2.36e-100	363
Chr8|35691306-35693968	csi_circ_000021	Camellia sinensis	100	200	0	0	1	200	1	200	1.41e-102	370
Chr8|38329925-38331315	csi_circ_002419	Camellia sinensis	100	200	0	0	1	200	1	200	1.41e-102	370
Chr8|6225338-6225908	csi_circ_000946	Camellia sinensis	100	200	0	0	1	200	200	1	1.41e-102	370
Chr8|63374105-63375192	csi_circ_001789	Camellia sinensis	99	200	1	1	1	200	1	199	1.1e-98	357
Chr8|66086394-66087447	csi_circ_000869	Camellia sinensis	100	102	0	0	1	102	200	99	4.23e-48	189
Chr8|66104030-66108724	csi_circ_000868	Camellia sinensis	99	200	1	1	1	200	199	1	1.1e-98	357
Chr8|66108075-66108724	csi_circ_000867	Camellia sinensis	99.5	200	1	0	1	200	200	1	6.55e-101	364
Chr8|81019795-81020159	csi_circ_000534	Camellia sinensis	98.974	195	1	1	1	195	1	194	6.6e-96	348
Chr8|83473662-83480450	csi_circ_000102	Camellia sinensis	98.99	99	1	0	1	99	199	101	9.16e-45	178
Chr8|83479058-83480450	csi_circ_000102	Camellia sinensis	98	200	3	1	1	200	199	1	2.37e-95	346
Chr8|88300456-88309935	csi_circ_002134	Camellia sinensis	100	99	0	0	1	99	199	101	1.97e-46	183
Chr8|88309589-88309935	csi_circ_002134	Camellia sinensis	98.5	200	2	1	1	200	199	1	5.1e-97	351
Chr8|88325592-88326131	csi_circ_002133	Camellia sinensis	99.5	200	0	1	1	200	199	1	2.36e-100	363
Chr8|96218593-96225001	csi_circ_000669	Camellia sinensis	100	103	0	0	1	103	1	103	1.18e-48	191
Chr8|96219448-96225001	csi_circ_000669	Camellia sinensis	100	102	0	0	1	102	1	102	4.23e-48	189
Chr9|108959263-108962076	csi_circ_002076	Camellia sinensis	99.5	200	0	1	1	200	199	1	2.36e-100	363
Chr9|108961535-108962076	csi_circ_002076	Camellia sinensis	100	99	0	0	1	99	199	101	1.97e-46	183
Chr9|115703767-115705423	csi_circ_000308	Camellia sinensis	99	200	1	1	1	200	1	199	1.1e-98	357
Chr9|117020078-117022213	csi_circ_000145	Camellia sinensis	98.5	200	3	0	1	200	1	200	1.42e-97	353
Chr9|117021791-117022213	csi_circ_000145	Camellia sinensis	100	102	0	0	1	102	1	102	4.23e-48	189
Chr9|117021987-117022213	csi_circ_000145	Camellia sinensis	100	102	0	0	1	102	1	102	4.23e-48	189
Chr9|117240437-117242092	csi_circ_000308	Camellia sinensis	98.5	200	2	1	1	200	1	199	5.1e-97	351
Chr9|136710962-136711737	csi_circ_003168	Camellia sinensis	99	200	1	1	1	200	1	199	1.1e-98	357
Chr9|136780377-136781107	csi_circ_001669	Camellia sinensis	98.5	200	1	2	1	199	199	1	5.1e-97	351
Chr9|136879458-136880257	csi_circ_003174	Camellia sinensis	98.5	200	2	1	1	200	1	199	5.1e-97	351
Chr9|137101444-137103651	csi_circ_003174	Camellia sinensis	88.832	197	10	3	1	193	8	196	6.93e-61	231
Chr9|143205707-143206193	csi_circ_002699	Camellia sinensis	98.462	195	1	2	1	195	1	193	3.07e-94	342
Chr9|148836186-148840181	csi_circ_002237	Camellia sinensis	99.5	200	0	1	1	200	199	1	2.36e-100	363
Chr9|151253111-151254164	csi_circ_000594	Camellia sinensis	100	200	0	0	1	200	200	1	1.41e-102	370
Chr9|155069367-155069901	csi_circ_001324	Camellia sinensis	98.5	200	2	1	1	200	199	1	5.1e-97	351
Chr9|15894296-15894603	csi_circ_002731	Camellia sinensis	99	200	1	1	1	200	199	1	1.1e-98	357
Chr9|161985502-161988498	csi_circ_000589	Camellia sinensis	99.5	200	0	1	1	200	199	1	2.36e-100	363
Chr9|165071585-165074380	csi_circ_002705	Camellia sinensis	99.5	200	0	1	1	200	1	199	2.36e-100	363
Chr9|17525130-17525820	csi_circ_001931	Camellia sinensis	100	200	0	0	1	200	200	1	1.41e-102	370
Chr9|17603094-17604975	csi_circ_001622	Camellia sinensis	100	200	0	0	1	200	1	200	1.41e-102	370
Chr9|17982058-17982545	csi_circ_002399	Camellia sinensis	99	200	1	1	1	200	1	199	1.1e-98	357
Chr9|20820175-20823230	csi_circ_003164	Camellia sinensis	99.5	200	0	1	1	200	1	199	2.36e-100	363
Chr9|33123147-33123822	csi_circ_000413	Camellia sinensis	98.5	200	2	1	1	200	1	199	5.1e-97	351
Chr9|4051133-4054616	csi_circ_002140	Camellia sinensis	100	200	0	0	1	200	200	1	1.41e-102	370
Chr9|416455-416739	csi_circ_000168	Camellia sinensis	100	200	0	0	1	200	200	1	1.41e-102	370
Chr9|42908564-42915431	csi_circ_002726	Camellia sinensis	100	200	0	0	1	200	200	1	1.41e-102	370
Chr9|43531385-43531794	csi_circ_001429	Camellia sinensis	100	200	0	0	1	200	1	200	1.41e-102	370
Chr9|52577189-52577635	csi_circ_001312	Camellia sinensis	99.5	200	0	1	1	200	1	199	2.36e-100	363
Chr9|52589298-52590945	csi_circ_001313	Camellia sinensis	100	200	0	0	1	200	1	200	1.41e-102	370
Chr9|60129092-60129479	csi_circ_001389	Camellia sinensis	99.5	200	0	1	1	200	199	1	2.36e-100	363
Chr9|64104345-64106778	csi_circ_000604	Camellia sinensis	99.5	200	0	1	1	200	1	199	2.36e-100	363
Chr9|6761909-6763831	csi_circ_002828	Camellia sinensis	99.5	200	0	1	1	200	199	1	2.36e-100	363
Chr9|72495325-72498123	csi_circ_003007	Camellia sinensis	96.985	199	2	2	1	195	199	1	6.64e-91	331
Chr9|72495537-72498123	csi_circ_003007	Camellia sinensis	99.029	103	0	1	1	103	199	98	1.97e-46	183
Chr9|7284418-7289689	csi_circ_002178	Camellia sinensis	99.065	107	0	1	1	107	1	106	1.18e-48	191
Chr9|7285748-7289689	csi_circ_002179	Camellia sinensis	100	101	0	0	1	101	1	101	1.52e-47	187
Chr9|7287329-7289689	csi_circ_002178	Camellia sinensis	100	200	0	0	1	200	1	200	1.41e-102	370
Chr9|7287370-7289689	csi_circ_002179	Camellia sinensis	100	100	0	0	1	100	1	100	5.47e-47	185
Chr9|7289135-7289689	csi_circ_002179	Camellia sinensis	100	200	0	0	1	200	1	200	1.41e-102	370
Chr9|7704508-7705573	csi_circ_002406	Camellia sinensis	98.5	200	2	1	1	200	1	199	5.1e-97	351
Chr9|897288-897846	csi_circ_000219	Camellia sinensis	100	200	0	0	1	200	200	1	1.41e-102	370
Chr9|905240-909051	csi_circ_000218	Camellia sinensis	99.5	200	0	1	1	200	199	1	2.36e-100	363
Contig1002|334923-336085	csi_circ_000515	Camellia sinensis	99.5	200	0	1	1	200	1	199	2.36e-100	363
Contig1007|518760-522433	csi_circ_000775	Camellia sinensis	99.5	200	0	1	1	200	1	199	2.36e-100	363
Contig1039|1734740-1736824	csi_circ_001147	Camellia sinensis	100	200	0	0	1	200	1	200	1.41e-102	370
Contig1054|513911-515258	csi_circ_001932	Camellia sinensis	89.5	200	21	0	1	200	200	1	1.48e-67	254
Contig1100|104883-105862	csi_circ_001477	Camellia sinensis	99	200	1	1	1	200	1	199	1.1e-98	357
Contig1100|104886-105862	csi_circ_001478	Camellia sinensis	99	200	1	1	1	200	1	199	1.1e-98	357
Contig1100|181491-186129	csi_circ_001479	Camellia sinensis	100	200	0	0	1	200	1	200	1.41e-102	370
Contig1100|184011-186129	csi_circ_001479	Camellia sinensis	100	100	0	0	1	100	1	100	5.47e-47	185
Contig1125|441629-443567	csi_circ_001590	Camellia sinensis	100	200	0	0	1	200	200	1	1.41e-102	370
Contig1151|476011-476777	csi_circ_000173	Camellia sinensis	100	200	0	0	1	200	1	200	1.41e-102	370
Contig116|175271-178165	csi_circ_000883	Camellia sinensis	99.5	200	0	1	1	200	1	199	2.36e-100	363
Contig119|207240-208046	csi_circ_000454	Camellia sinensis	100	200	0	0	1	200	1	200	1.41e-102	370
Contig119|208121-208353	csi_circ_000455	Camellia sinensis	99	200	1	1	1	200	1	199	1.1e-98	357
Contig123|73834-75390	csi_circ_001823	Camellia sinensis	99.5	200	1	0	1	200	1	200	6.55e-101	364
Contig1312|604498-608836	csi_circ_002248	Camellia sinensis	100	200	0	0	1	200	200	1	1.41e-102	370
Contig1312|618822-622477	csi_circ_002247	Camellia sinensis	98.5	200	2	1	1	200	199	1	5.1e-97	351
Contig1312|634899-639341	csi_circ_002246	Camellia sinensis	97.115	104	2	1	1	104	199	97	1.18e-43	174
Contig1312|637095-639341	csi_circ_002246	Camellia sinensis	98.266	173	2	1	1	173	199	28	5.21e-82	302
Contig159|595395-598410	csi_circ_000466	Camellia sinensis	99	200	1	1	1	200	1	199	1.1e-98	357
Contig290|290822-298476	csi_circ_000141	Camellia sinensis	100	100	0	0	1	100	1	100	5.47e-47	185
Contig290|293267-298476	csi_circ_000141	Camellia sinensis	100	100	0	0	1	100	1	100	5.47e-47	185
Contig290|297362-298476	csi_circ_000141	Camellia sinensis	99.5	200	0	1	1	200	1	199	2.36e-100	363
Contig331|217808-218547	csi_circ_002636	Camellia sinensis	99.5	200	0	1	1	200	199	1	2.36e-100	363
Contig331|217808-218597	csi_circ_002635	Camellia sinensis	99.5	200	0	1	1	200	199	1	2.36e-100	363
Contig331|222566-227751	csi_circ_002634	Camellia sinensis	99.5	200	0	1	1	200	199	1	2.36e-100	363
Contig331|223700-227751	csi_circ_002634	Camellia sinensis	100	99	0	0	1	99	199	101	1.97e-46	183
Contig331|225916-227751	csi_circ_002633	Camellia sinensis	99.5	200	0	1	1	200	199	1	2.36e-100	363
Contig359|1846-10428	csi_circ_002026	Camellia sinensis	99	200	1	1	1	200	1	199	1.1e-98	357
Contig3|75109-79713	csi_circ_003022	Camellia sinensis	100	200	0	0	1	200	1	200	1.41e-102	370
Contig3|79454-83045	csi_circ_003023	Camellia sinensis	100	200	0	0	1	200	1	200	1.41e-102	370
Contig3|86917-87777	csi_circ_003025	Camellia sinensis	100	200	0	0	1	200	1	200	1.41e-102	370
Contig40|228401-232414	csi_circ_002030	Camellia sinensis	99	200	2	0	1	200	200	1	3.05e-99	359
Contig40|229969-232414	csi_circ_002030	Camellia sinensis	100	100	0	0	1	100	200	101	5.47e-47	185
Contig450|194507-197442	csi_circ_001894	Camellia sinensis	100	200	0	0	1	200	200	1	1.41e-102	370
Contig496|187750-189977	csi_circ_002990	Camellia sinensis	99	200	1	1	1	200	1	199	1.1e-98	357
Contig496|219334-219950	csi_circ_002991	Camellia sinensis	100	200	0	0	1	200	1	200	1.41e-102	370
Contig627|119684-126039	csi_circ_002375	Camellia sinensis	99	200	1	1	1	200	199	1	1.1e-98	357
Contig627|618067-618941	csi_circ_000847	Camellia sinensis	99.5	200	0	1	1	200	1	199	2.36e-100	363
Contig730|17818-18569	csi_circ_000002	Camellia sinensis	99	200	1	1	1	200	199	1	1.1e-98	357
Contig753|621616-626816	csi_circ_002721	Camellia sinensis	98.5	200	2	1	1	200	1	199	5.1e-97	351
Contig755|97630-98166	csi_circ_002788	Camellia sinensis	99.5	200	0	1	1	200	1	199	2.36e-100	363
Contig78|108133-108982	csi_circ_001958	Camellia sinensis	99.5	200	1	0	1	200	200	1	6.55e-101	364
Contig854|40467-42424	csi_circ_002398	Camellia sinensis	99.5	200	0	1	1	200	1	199	2.36e-100	363
Contig86|62805-63775	csi_circ_000319	Camellia sinensis	100	100	0	0	1	100	1	100	5.47e-47	185
Contig874|366134-367042	csi_circ_001805	Camellia sinensis	99.5	200	0	1	1	200	199	1	2.36e-100	363
Contig877|338374-338797	csi_circ_001698	Camellia sinensis	93.5	200	10	1	1	200	3	199	8.72e-80	294
Contig911|554553-556321	csi_circ_001606	Camellia sinensis	98	200	3	1	1	200	1	199	2.37e-95	346
Contig914|227937-230495	csi_circ_002707	Camellia sinensis	100	200	0	0	1	200	1	200	1.41e-102	370
Contig927|25750-26886	csi_circ_000829	Camellia sinensis	99.5	200	1	0	1	200	200	1	6.55e-101	364
Contig952|15413-15880	csi_circ_000532	Camellia sinensis	98.058	103	2	0	1	103	200	98	2.55e-45	180
Contig952|15499-15880	csi_circ_000532	Camellia sinensis	99.5	200	1	0	1	200	200	1	6.55e-101	364
Contig952|320478-322563	csi_circ_001077	Camellia sinensis	100	200	0	0	1	200	200	1	1.41e-102	370
Contig952|80781-89461	csi_circ_000529	Camellia sinensis	99.5	200	1	0	1	200	200	1	6.55e-101	364
Contig969|86820-88093	csi_circ_000960	Camellia sinensis	99.5	200	1	0	1	200	1	200	6.55e-101	364
Contig969|99089-99920	csi_circ_000961	Camellia sinensis	99	200	1	1	1	200	1	199	1.1e-98	357
Contig989|188814-189334	csi_circ_001029	Camellia sinensis	99.5	200	0	1	1	200	199	1	2.36e-100	363
Contig989|188814-190965	csi_circ_001028	Camellia sinensis	100	200	0	0	1	200	200	1	1.41e-102	370
Chr11|107651563-107651932	gar_circ_000244	Gossypium arboreum	88.06	67	8	0	10	76	59	125	2.66e-15	80.5
Chr13|74068322-74068750	gar_circ_000111	Gossypium arboreum	83.92	199	30	2	2	199	2	199	4.23e-48	189
Chr4|180468582-180468901	ghi_circ_003928	Gossypium hirsutum	99.01	101	1	0	99	199	102	2	7.08e-46	182
Chr2|51116136-51116414	ghi_circ_003591	Gossypium hirsutum	96.386	83	3	0	18	100	1	83	1.55e-32	137
Chr1|26490342-26490674	ghi_circ_002146	Gossypium hirsutum	88.372	86	10	0	16	101	16	101	1.58e-22	104
Chr13|67030121-67031664	ghi_circ_000288	Gossypium hirsutum	81.609	87	16	0	15	101	187	101	4.45e-13	73.1
Chr6|127181442-127181954	ghi_circ_000898	Gossypium hirsutum	84.375	192	26	3	5	195	8	196	5.47e-47	185
Chr5|192822728-192829097	gra_circ_000453	Gossypium raimondii	84.431	167	26	0	15	181	15	181	7.13e-41	165
Chr11|75823273-75824633	gra_circ_000526	Gossypium raimondii	86.139	101	10	4	4	101	2	101	4.38e-23	106
Chr2|55532623-55533107	nbe_circ_000190	Nicotiana benthamiana	90.123	81	5	3	1	80	174	96	5.67e-22	102
Chr12|42610068-42611083	osa_circ_031019	Oryza sativa ssp.japonica	86.275	102	14	0	99	200	102	1	9.42e-25	111
Chr11|88164285-88167863	osa_circ_007101	Oryza sativa ssp.japonica	86.364	88	12	0	96	183	105	18	2.64e-20	97.1
Chr14|13013762-13014105	osa_circ_043810	Oryza sativa ssp.japonica	92.188	64	5	0	1	64	164	101	1.23e-18	91.6
Chr11|59904002-59904181	osi_circ_018994	Oryza sativa ssp.indical	93.75	48	3	0	7	54	157	110	3.94e-13	73.1
Chr14|33313907-33316838	pgi_circ_000019	Panax ginseng	90.863	197	17	1	2	197	200	4	2.46e-70	263
Chr7|79439244-79439727	pgi_circ_000018	Panax ginseng	83.673	196	31	1	2	196	200	5	1.97e-46	183
Chr13|65391735-65395261	pop_circ_001401	Populus trichocarpa	86.275	102	14	0	99	200	99	200	9.42e-25	111
Chr2|109592583-109593630	pop_circ_002124	Populus trichocarpa	88.235	102	12	0	99	200	102	1	4.35e-28	122
Chr2|174639999-174641917	pop_circ_004176	Populus trichocarpa	91.463	82	4	3	98	178	108	187	3.39e-24	110
Chr8|119206132-119206533	sly_circ_000714	Solanum lycopersicum	89.247	186	20	0	15	200	186	1	1.93e-61	233
Chr7|25189323-25190564	sly_circ_002409	Solanum lycopersicum	87.958	191	23	0	4	194	197	7	3.23e-59	226
Chr4|126422396-126424232	sly_circ_002868	Solanum lycopersicum	84.324	185	27	2	2	185	2	185	2.55e-45	180
Chr11|95278266-95278965	sly_circ_002920	Solanum lycopersicum	93.069	101	7	0	1	101	1	101	7.18e-36	148
Chr2|92309939-92317006	sly_circ_001112	Solanum lycopersicum	85.859	99	14	0	1	99	200	102	4.38e-23	106
Contig989|56810-59751	stu_circ_000864	Solanum tuberosum	89.024	82	9	0	99	180	20	101	5.67e-22	102
Chr5|179530346-179531660	stu_circ_001145	Solanum tuberosum	85.507	69	10	0	96	164	191	123	4.45e-13	73.1
Chr13|55914099-55914972	stu_circ_001482	Solanum tuberosum	90.698	86	8	0	14	99	186	101	7.28e-26	115
Chr12|104493734-104495026	zma_circ_007491	Zea mays	79.808	104	20	1	6	108	6	109	1.24e-13	75

## Sheet: Table S6
Supplementary Table S6. Circular RNA conservation analysis between tea plant and other plant species using genome sequences.
Qurey	Subject	Host species	Identity	Length	Mismatch	Gaps	QueryStart	QueryEnd	SubjectStart	SubjectEnd	Evalue	BitScore
Chr6|76952751-76953216	csi_circ_001768	Camellia sinensis	99.785	465	1	0	1	465	465	1	0	854
Chr14|55002053-55002532	csi_circ_000400	Camellia sinensis	99.583	480	2	0	1	480	480	1	0	876
Chr14|55002053-55002532	csi_circ_000401	Camellia sinensis	99.531	426	2	0	1	426	426	1	0	776
Chr9|15894296-15894603	csi_circ_002731	Camellia sinensis	99.349	307	2	0	1	307	307	1	3.5e-157	556
Chr12|24152694-24159248	csi_circ_002054	Camellia sinensis	96.977	4796	95	18	1768	6555	2085	6838	0	8008
Chr12|24152694-24159248	csi_circ_002054	Camellia sinensis	97.317	2087	45	7	2	2082	1	2082	0	3533
Chr12|24152694-24159248	csi_circ_002055	Camellia sinensis	96.743	2241	36	14	4319	6555	1	2208	0	3699
Chr11|56252743-56254836	csi_circ_001984	Camellia sinensis	99.57	2095	7	2	1	2094	3064	971	0	3818
Chr11|56252743-56254836	csi_circ_001984	Camellia sinensis	100	36	0	0	660	695	2155	2120	5.28e-09	67.6
Chr11|56252743-56254836	csi_circ_001984	Camellia sinensis	100	36	0	0	911	946	2406	2371	5.28e-09	67.6
Chr11|56252743-56254836	csi_circ_001985	Camellia sinensis	99.57	2094	7	2	1	2093	2093	1	0	3816
Chr11|56252743-56254836	csi_circ_001985	Camellia sinensis	100	36	0	0	660	695	1184	1149	5.28e-09	67.6
Chr11|56252743-56254836	csi_circ_001985	Camellia sinensis	100	36	0	0	911	946	1435	1400	5.28e-09	67.6
Chr6|146828473-146832248	csi_circ_000933	Camellia sinensis	98.27	2197	23	2	1	2190	3677	1489	0	3832
Chr6|146828473-146832248	csi_circ_000933	Camellia sinensis	99.058	1592	7	3	2191	3775	1591	1	0	2850
Chr6|146828473-146832248	csi_circ_002735	Camellia sinensis	90	320	29	3	1511	1828	21473	21791	3.84e-112	411
Chr6|146828473-146832248	csi_circ_000548	Camellia sinensis	91.282	195	14	3	1511	1703	2678	2485	1.14e-67	263
Chr1|17839650-17842936	csi_circ_000523	Camellia sinensis	99.362	3293	13	3	2	3287	1	3292	0	5958
Chr3|1161273-1161717	csi_circ_000013	Camellia sinensis	99.55	444	2	0	2	445	1	444	0	809
Chr3|1161273-1161717	csi_circ_000014	Camellia sinensis	99.542	437	2	0	9	445	1	437	0	797
Chr4|163146945-163148329	csi_circ_000235	Camellia sinensis	99.422	1384	8	0	2	1385	1	1384	0	2512
Chr1|98825105-98828646	csi_circ_000573	Camellia sinensis	98.18	2033	18	7	1518	3542	1504	3525	0	3531
Chr1|98825105-98828646	csi_circ_000573	Camellia sinensis	99.179	1462	10	2	2	1461	1	1462	0	2632
Chr2|159449615-159450125	csi_circ_000650	Camellia sinensis	98.039	510	5	2	2	511	1	505	0	881
Chr12|138877560-138879170	csi_circ_002328	Camellia sinensis	99.876	1610	2	0	1	1610	1610	1	0	2963
Chr12|138877560-138879170	csi_circ_002821	Camellia sinensis	90.873	252	22	1	721	971	17808	18059	2.79e-90	337
Chr12|131279012-131279166	csi_circ_000206	Camellia sinensis	100	155	0	0	1	155	155	1	2.33e-76	287
Chr14|11055864-11056530	csi_circ_001241	Camellia sinensis	99.85	666	1	0	1	666	666	1	0	1225
Chr2|139837684-139838450	csi_circ_000577	Camellia sinensis	97.321	784	4	1	1	767	4398	3615	0	1315
Chr2|139837684-139838450	csi_circ_000578	Camellia sinensis	97.318	783	4	1	1	766	783	1	0	1314
Chr10|88716572-88719165	csi_circ_001458	Camellia sinensis	97.819	2613	17	13	1	2593	2593	1	0	4473
Chr10|88716572-88719165	csi_circ_001224	Camellia sinensis	94.94	336	13	2	406	741	37780	37449	3.24e-146	523
Chr10|88716572-88719165	csi_circ_001455	Camellia sinensis	100	277	0	0	2318	2594	21846	21570	7.01e-143	512
Chr10|88716572-88719165	csi_circ_002325	Camellia sinensis	96.207	290	7	2	263	552	20034	20319	1.19e-130	472
Chr10|88716572-88719165	csi_circ_002324	Camellia sinensis	96.207	290	7	2	263	552	23700	23985	1.19e-130	472
Chr10|88716572-88719165	csi_circ_000682	Camellia sinensis	95.547	247	8	1	263	509	66815	67058	9.53e-107	392
Chr10|88716572-88719165	csi_circ_000681	Camellia sinensis	95.547	247	8	1	263	509	66815	67058	9.53e-107	392
Chr10|88716572-88719165	csi_circ_001876	Camellia sinensis	92.063	126	10	0	269	394	11681	11556	2.91e-42	178
Chr10|88716572-88719165	csi_circ_001875	Camellia sinensis	92.063	126	10	0	269	394	30310	30185	2.91e-42	178
Chr10|88716572-88719165	csi_circ_002852	Camellia sinensis	93.478	92	6	0	1925	2016	1107	1198	4.93e-30	137
Chr10|88716572-88719165	csi_circ_000360	Camellia sinensis	91.304	115	10	0	1922	2036	790	904	3.79e-36	158
Chr10|88716572-88719165	csi_circ_000429	Camellia sinensis	90	110	11	0	1927	2036	7121	7230	1.06e-31	143
Chr10|88716572-88719165	csi_circ_003076	Camellia sinensis	92.632	95	7	0	1922	2016	5707	5801	4.93e-30	137
Chr10|88716572-88719165	csi_circ_003075	Camellia sinensis	92.632	95	7	0	1922	2016	5707	5801	4.93e-30	137
Chr10|88716572-88719165	csi_circ_000697	Camellia sinensis	92.632	95	7	0	1922	2016	697	791	4.93e-30	137
Chr10|88716572-88719165	csi_circ_001709	Camellia sinensis	91.398	93	8	0	1924	2016	16483	16391	2.97e-27	128
Chr10|88716572-88719165	csi_circ_001708	Camellia sinensis	91.398	93	8	0	1924	2016	16483	16391	2.97e-27	128
Chr10|88716572-88719165	csi_circ_001707	Camellia sinensis	91.398	93	8	0	1924	2016	16483	16391	2.97e-27	128
Chr10|88716572-88719165	csi_circ_000423	Camellia sinensis	92.222	90	7	0	1927	2016	4287	4376	2.97e-27	128
Chr10|88716572-88719165	csi_circ_001339	Camellia sinensis	90.526	95	9	0	1922	2016	24469	24375	1.07e-26	126
Chr10|88716572-88719165	csi_circ_002001	Camellia sinensis	93.827	81	5	0	1936	2016	337	257	1.38e-25	122
Chr10|88716572-88719165	csi_circ_001467	Camellia sinensis	90.909	66	6	0	263	328	3471	3536	3.89e-16	91.6
Chr10|88716572-88719165	csi_circ_000670	Camellia sinensis	91.071	56	5	0	1981	2036	3633	3578	1.09e-11	76.8
Chr10|88716572-88719165	csi_circ_002862	Camellia sinensis	92.308	52	4	0	1980	2031	16613	16562	3.92e-11	75
Chr5|14958330-14960506	csi_circ_002195	Camellia sinensis	99.587	2178	5	2	1	2176	2176	1	0	3969
Chr5|14958330-14960506	csi_circ_002194	Camellia sinensis	99.587	2178	5	2	1	2176	2176	1	0	3969
Chr6|4453302-4453984	csi_circ_002042	Camellia sinensis	99.853	682	1	0	1	682	682	1	0	1254
Chr14|17231886-17232751	csi_circ_001414	Camellia sinensis	98.844	865	6	1	1	865	861	1	0	1539
Chr14|17231886-17232751	csi_circ_001334	Camellia sinensis	93.548	62	4	0	676	737	6	67	3.54e-17	93.5
Chr14|19381407-19382618	csi_circ_003138	Camellia sinensis	99.257	1212	5	4	1	1211	1209	1	0	2185
Chr14|19381407-19382618	csi_circ_003137	Camellia sinensis	99.257	1212	5	4	1	1211	1209	1	0	2185
Chr11|116322866-116323430	csi_circ_002116	Camellia sinensis	98.761	565	6	1	2	565	1	565	0	1003
Contig969|99089-99920	csi_circ_000961	Camellia sinensis	99.519	831	4	0	2	832	1	831	0	1513
Chr1|4375902-4377184	csi_circ_001630	Camellia sinensis	98.378	1295	6	3	2	1283	1	1293	0	2261
Chr11|121396543-121397446	csi_circ_003081	Camellia sinensis	100	903	0	0	2	904	1	903	0	1668
Chr11|121396543-121397446	pop_circ_001156	Populus trichocarpa	93	100	7	0	2	101	2	101	2.8e-33	147
Chr1|88891571-88894551	csi_circ_000705	Camellia sinensis	94.498	1763	76	11	1228	2981	1114	2864	0	2699
Chr1|88891571-88894551	csi_circ_000705	Camellia sinensis	95.526	1140	23	13	2	1137	1	1116	0	1797
Chr15|747171-748338	csi_circ_002662	Camellia sinensis	99.572	1167	5	0	2	1168	1	1167	0	2128
Chr15|113428011-113428826	csi_circ_001171	Camellia sinensis	99.755	815	2	0	2	816	1	815	0	1495
Chr2|93141917-93142874	csi_circ_000472	Camellia sinensis	98.746	957	12	0	1	957	957	1	0	1701
Chr5|80870904-80871282	csi_circ_001730	Camellia sinensis	99.735	378	1	0	2	379	1	378	0	693
Chr1|1489670-1490577	csi_circ_002181	Camellia sinensis	99.009	908	9	0	1	908	908	1	0	1628
Chr3|2353400-2355876	csi_circ_000221	Camellia sinensis	99.596	2476	9	1	1	2476	2475	1	0	4516
Contig874|366134-367042	csi_circ_001805	Camellia sinensis	98.985	788	8	0	1	788	1146	359	0	1413
Contig874|366134-367042	csi_circ_001805	Camellia sinensis	99.444	360	2	0	549	908	360	1	0	654
Chr3|55605904-55606455	csi_circ_002521	Camellia sinensis	98.739	555	3	2	2	552	1	555	0	983
Chr9|7704508-7705573	csi_circ_002406	Camellia sinensis	99.718	1065	3	0	2	1066	1	1065	0	1951
Chr2|107968627-107971515	csi_circ_001595	Camellia sinensis	96.839	601	18	1	1	601	600	1	0	1003
Chr2|44932963-44939840	csi_circ_001269	Camellia sinensis	99.285	3215	19	2	2	3214	1	3213	0	5806
Chr2|44932963-44939840	csi_circ_001269	Camellia sinensis	98.044	1892	17	5	3331	5221	3318	5190	0	3271
Chr2|44932963-44939840	csi_circ_001269	Camellia sinensis	99.579	1663	5	2	5217	6878	5433	7094	0	3031
Chr2|44932963-44939840	csi_circ_002198	Camellia sinensis	90	130	12	1	2682	2811	19667	19539	1.68e-38	167
Chr2|44932963-44939840	csi_circ_002197	Camellia sinensis	90	130	12	1	2682	2811	28406	28278	1.68e-38	167
Chr2|44932963-44939840	csi_circ_000526	Camellia sinensis	94.444	54	3	0	3331	3384	3881	3934	1.74e-13	84.2
Chr2|44932963-44939840	csi_circ_000525	Camellia sinensis	94.444	54	3	0	3331	3384	5444	5497	1.74e-13	84.2
Chr3|25126644-25129613	csi_circ_001080	Camellia sinensis	98.9	3001	1	2	1	2970	3000	1	0	5330
Chr3|25126644-25129613	csi_circ_001079	Camellia sinensis	98.9	3001	1	2	1	2970	9625	6626	0	5330
Chr5|71231456-71232530	csi_circ_001806	Camellia sinensis	99.721	1074	3	0	1	1074	1074	1	0	1967
Chr5|132214977-132215465	csi_circ_002996	Camellia sinensis	99.796	489	1	0	1	489	489	1	0	898
Contig119|207240-208046	csi_circ_000454	Camellia sinensis	99.009	807	5	1	1	807	1	804	0	1443
Contig40|229969-232414	csi_circ_002030	Camellia sinensis	98.493	2456	18	10	1	2446	2447	1	0	4313
Contig40|229969-232414	csi_circ_001899	Camellia sinensis	90.909	121	8	3	1276	1395	7203	7085	9.92e-37	159
Contig40|229969-232414	csi_circ_001476	Camellia sinensis	97.059	34	1	0	367	400	1387	1354	3.72e-06	58.4
Chr10|68682166-68682646	csi_circ_000004	Camellia sinensis	98.125	480	8	1	2	481	1	479	0	835
Chr12|22698401-22698859	csi_circ_000495	Camellia sinensis	99.345	458	3	0	2	459	1	458	0	830
Chr12|22698401-22698859	csi_circ_000494	Camellia sinensis	99.345	458	3	0	2	459	1	458	0	830
Chr14|2028391-2035772	csi_circ_001862	Camellia sinensis	99.42	2068	9	2	2	2068	1	2066	0	3749
Chr14|2028391-2035772	csi_circ_001862	Camellia sinensis	98.958	672	6	1	6709	7379	3472	4143	0	1201
Chr14|2028391-2035772	csi_circ_002129	Camellia sinensis	91.667	48	2	1	5997	6042	4402	4449	6.76e-08	65.8
Chr14|2028391-2035772	csi_circ_002128	Camellia sinensis	91.667	48	2	1	5997	6042	11002	11049	6.76e-08	65.8
Chr14|2028391-2035772	csi_circ_002127	Camellia sinensis	91.667	48	2	1	5997	6042	11310	11357	6.76e-08	65.8
Chr14|2028391-2035772	csi_circ_002126	Camellia sinensis	91.667	48	2	1	5997	6042	19322	19369	6.76e-08	65.8
Chr14|2028391-2035772	csi_circ_000582	Camellia sinensis	96.403	139	5	0	3487	3625	1776	1638	2.27e-57	230
Chr14|2028391-2035772	csi_circ_000582	Camellia sinensis	92.568	148	10	1	3543	3690	1776	1630	8.21e-52	211
Chr14|2028391-2035772	csi_circ_000582	Camellia sinensis	91.765	85	7	0	3431	3515	1720	1636	5.12e-24	119
Chr14|2028391-2035772	csi_circ_001235	Camellia sinensis	90.016	621	54	6	4080	4694	7470	6852	0	797
Chr14|2028391-2035772	csi_circ_001235	Camellia sinensis	94.044	319	19	0	3307	3625	8088	7770	4.38e-134	484
Chr14|2028391-2035772	csi_circ_001235	Camellia sinensis	92.361	144	11	0	3431	3574	7908	7765	3.82e-50	206
Chr14|2028391-2035772	csi_circ_001235	Camellia sinensis	90.217	92	9	0	3599	3690	7964	7873	1.42e-24	121
Chr14|2028391-2035772	csi_circ_001235	Camellia sinensis	91.765	85	7	0	3431	3515	7852	7768	5.12e-24	119
Chr14|2028391-2035772	csi_circ_001234	Camellia sinensis	90.016	621	54	6	4080	4694	7486	6868	0	797
Chr14|2028391-2035772	csi_circ_001234	Camellia sinensis	94.044	319	19	0	3307	3625	8104	7786	4.38e-134	484
Chr14|2028391-2035772	csi_circ_001234	Camellia sinensis	92.361	144	11	0	3431	3574	7924	7781	3.82e-50	206
Chr14|2028391-2035772	csi_circ_001234	Camellia sinensis	90.217	92	9	0	3599	3690	7980	7889	1.42e-24	121
Chr14|2028391-2035772	csi_circ_001234	Camellia sinensis	91.765	85	7	0	3431	3515	7868	7784	5.12e-24	119
Chr14|2028391-2035772	csi_circ_001948	Camellia sinensis	90	50	5	0	3467	3516	13290	13339	6.76e-08	65.8
Chr14|2028391-2035772	csi_circ_001948	Camellia sinensis	91.304	46	4	0	3523	3568	13290	13335	2.43e-07	63.9
Chr14|2028391-2035772	csi_circ_000198	Camellia sinensis	91.489	47	4	0	3634	3680	8233	8279	6.76e-08	65.8
Chr14|2028391-2035772	csi_circ_000969	Camellia sinensis	94.068	354	21	0	4101	4454	14902	14549	3.31e-150	538
Chr14|2028391-2035772	csi_circ_000233	Camellia sinensis	90.764	314	18	6	4694	5000	2705	2396	2.71e-111	409
Chr14|2028391-2035772	csi_circ_002322	Camellia sinensis	94.191	241	7	3	3142	3376	10930	11169	7.7e-97	361
Chr14|2028391-2035772	csi_circ_002321	Camellia sinensis	94.191	241	7	3	3142	3376	10930	11169	7.7e-97	361
Chr14|2028391-2035772	csi_circ_002507	Camellia sinensis	96.209	211	8	0	6027	6237	41121	40911	2.16e-92	346
Chr14|2028391-2035772	csi_circ_002686	Camellia sinensis	92.245	245	11	3	3148	3384	32069	32313	1e-90	340
Chr14|2028391-2035772	csi_circ_002685	Camellia sinensis	92.245	245	11	3	3148	3384	32074	32318	1e-90	340
Chr14|2028391-2035772	csi_circ_000467	Camellia sinensis	96.429	56	2	0	5991	6046	3398	3343	3.1e-16	93.5
Chr14|2028391-2035772	csi_circ_000467	Camellia sinensis	96.364	55	2	0	5992	6046	2974	2920	1.12e-15	91.6
Chr14|2028391-2035772	csi_circ_002929	Camellia sinensis	92.453	106	7	1	3306	3411	14164	14060	1.81e-33	150
Chr14|2028391-2035772	csi_circ_002234	Camellia sinensis	90	70	6	1	3478	3546	31242	31311	4.01e-15	89.8
Chr14|2028391-2035772	csi_circ_002234	Camellia sinensis	96.154	52	1	1	5992	6042	30708	30759	1.87e-13	84.2
Chr14|2028391-2035772	csi_circ_002984	Camellia sinensis	97.222	36	1	0	3373	3408	6380	6345	8.74e-07	62.1
Chr14|2028391-2035772	csi_circ_002983	Camellia sinensis	97.222	36	1	0	3373	3408	6380	6345	8.74e-07	62.1
Chr14|2028391-2035772	csi_circ_002982	Camellia sinensis	97.222	36	1	0	3373	3408	9165	9130	8.74e-07	62.1
Chr14|2028391-2035772	csi_circ_002981	Camellia sinensis	97.222	36	1	0	3373	3408	10296	10261	8.74e-07	62.1
Chr14|2028391-2035772	csi_circ_002356	Camellia sinensis	90.761	184	1	3	6032	6214	2304	2136	6.3e-58	231
Chr14|2028391-2035772	csi_circ_002355	Camellia sinensis	90.761	184	1	3	6032	6214	4444	4276	6.3e-58	231
Chr14|2028391-2035772	csi_circ_002354	Camellia sinensis	90.761	184	1	3	6032	6214	4489	4321	6.3e-58	231
Chr14|2028391-2035772	csi_circ_002353	Camellia sinensis	90.761	184	1	3	6032	6214	4489	4321	6.3e-58	231
Chr14|2028391-2035772	csi_circ_001338	Camellia sinensis	94.702	151	5	3	6028	6175	52498	52648	6.3e-58	231
Chr14|2028391-2035772	csi_circ_000425	Camellia sinensis	90.476	105	10	0	3307	3411	5426	5322	3.93e-30	139
Chr14|2028391-2035772	csi_circ_002581	Camellia sinensis	93.694	111	5	2	3581	3690	37960	37851	6.48e-38	165
Chr14|2028391-2035772	csi_circ_002581	Camellia sinensis	93.458	107	6	1	3469	3574	37960	37854	1.08e-35	158
Chr14|2028391-2035772	csi_circ_002581	Camellia sinensis	94.118	102	5	1	3525	3625	37960	37859	1.4e-34	154
Chr14|2028391-2035772	csi_circ_002581	Camellia sinensis	91.765	85	7	0	3431	3515	37941	37857	5.12e-24	119
Chr14|2028391-2035772	csi_circ_002581	Camellia sinensis	91.566	83	7	0	3317	3399	52592	52510	6.62e-23	115
Chr14|2028391-2035772	csi_circ_002581	Camellia sinensis	97.674	43	1	0	3373	3415	52604	52562	1.12e-10	75
Chr14|2028391-2035772	csi_circ_001580	Camellia sinensis	95.652	92	3	1	3599	3690	32681	32591	2.35e-32	147
Chr14|2028391-2035772	csi_circ_001580	Camellia sinensis	96.386	83	3	0	3543	3625	32681	32599	1.41e-29	137
Chr14|2028391-2035772	csi_circ_001580	Camellia sinensis	93.182	88	6	0	3487	3574	32681	32594	2.36e-27	130
Chr14|2028391-2035772	csi_circ_001580	Camellia sinensis	90.361	83	8	0	3431	3513	32681	32599	3.08e-21	110
Chr14|2028391-2035772	csi_circ_002588	Camellia sinensis	100	51	0	0	5992	6042	1089	1139	8.62e-17	95.3
Chr14|2028391-2035772	csi_circ_002588	Camellia sinensis	100	44	0	0	5999	6042	1147	1190	6.71e-13	82.4
Chr14|2028391-2035772	csi_circ_000952	Camellia sinensis	100	64	0	0	3523	3586	1886	1823	5.12e-24	119
Chr14|2028391-2035772	csi_circ_000952	Camellia sinensis	96.97	66	2	0	3577	3642	1888	1823	8.56e-22	111
Chr14|2028391-2035772	csi_circ_000952	Camellia sinensis	98.276	58	1	0	3633	3690	1888	1831	5.15e-19	102
Chr14|2028391-2035772	csi_circ_000952	Camellia sinensis	92.188	64	5	0	3467	3530	1886	1823	1.12e-15	91.6
Chr14|2028391-2035772	csi_circ_000295	Camellia sinensis	98.462	65	1	0	5978	6042	3032	3096	6.62e-23	115
Chr14|2028391-2035772	csi_circ_000294	Camellia sinensis	98.462	65	1	0	5978	6042	7432	7496	6.62e-23	115
Chr14|2028391-2035772	csi_circ_000082	Camellia sinensis	92.593	81	3	2	5980	6057	189429	189349	2.38e-22	113
Chr14|2028391-2035772	csi_circ_001119	Camellia sinensis	95.238	63	2	1	6032	6093	1926	1864	6.66e-18	99
Chr14|2028391-2035772	csi_circ_001594	Camellia sinensis	98.077	52	0	1	5992	6042	2193	2142	4.01e-15	89.8
Chr14|2028391-2035772	csi_circ_002335	Camellia sinensis	91.667	60	5	0	5992	6051	9678	9619	1.87e-13	84.2
Chr14|2028391-2035772	csi_circ_000721	Camellia sinensis	96.154	52	1	1	5992	6042	353	404	1.87e-13	84.2
Chr14|2028391-2035772	csi_circ_000720	Camellia sinensis	96.154	52	1	1	5992	6042	370	421	1.87e-13	84.2
Chr14|2028391-2035772	csi_circ_000719	Camellia sinensis	96.154	52	1	1	5992	6042	754	805	1.87e-13	84.2
Chr14|2028391-2035772	csi_circ_000718	Camellia sinensis	96.154	52	1	1	5992	6042	4091	4142	1.87e-13	84.2
Chr14|2028391-2035772	csi_circ_002089	Camellia sinensis	97.778	45	1	0	3355	3399	5758	5714	8.68e-12	78.7
Chr14|2028391-2035772	csi_circ_003100	Camellia sinensis	100	33	0	0	5997	6029	3951	3919	8.74e-07	62.1
Chr14|2028391-2035772	csi_circ_003098	Camellia sinensis	100	33	0	0	5997	6029	5142	5110	8.74e-07	62.1
Chr1|1860787-1861161	csi_circ_000131	Camellia sinensis	100	375	0	0	1	375	1	375	0	693
Chr7|145017149-145019869	csi_circ_002359	Camellia sinensis	99.201	2003	8	5	719	2721	912	2906	0	3605
Chr7|145017149-145019869	csi_circ_002359	Camellia sinensis	99.562	914	3	1	2	915	1	913	0	1664
Chr7|145017149-145019869	csi_circ_002358	Camellia sinensis	99.2	1999	8	5	719	2717	912	2902	0	3598
Chr7|145017149-145019869	csi_circ_002358	Camellia sinensis	99.562	914	3	1	2	915	1	913	0	1664
Chr7|174890899-174891874	csi_circ_001528	Camellia sinensis	98.974	975	10	0	2	976	1	975	0	1746
Chr3|81223074-81223955	csi_circ_002728	Camellia sinensis	99.773	881	1	1	1	881	880	1	0	1615
Contig331|225916-227751	csi_circ_002632	Camellia sinensis	99.129	1838	13	2	1	1836	3284	1448	0	3302
Contig331|225916-227751	csi_circ_002634	Camellia sinensis	99.129	1837	13	2	1	1835	1836	1	0	3301
Contig331|225916-227751	csi_circ_002633	Camellia sinensis	99.129	1837	13	2	1	1835	1836	1	0	3301
Chr1|3744237-3745689	csi_circ_002858	Camellia sinensis	99.306	1009	6	1	444	1452	1008	1	0	1823
Chr1|3744237-3745689	csi_circ_002858	Camellia sinensis	99.773	440	1	0	1	440	1486	1047	0	808
Chr12|104386006-104386534	csi_circ_001841	Camellia sinensis	99.433	529	3	0	1	529	1	529	0	961
Chr13|54984166-54987131	csi_circ_000343	Camellia sinensis	98.349	2968	40	7	1	2965	2962	1	0	5201
Chr13|54984166-54987131	csi_circ_000342	Camellia sinensis	98.349	2968	40	7	1	2965	2962	1	0	5201
Chr4|117638541-117639010	csi_circ_001027	Camellia sinensis	99.574	469	2	0	1	469	469	1	0	856
Chr7|15585093-15587693	csi_circ_001109	Camellia sinensis	99.731	2601	7	0	1	2601	4239	1639	0	4765
Chr7|15585093-15587693	csi_circ_001111	Camellia sinensis	99.731	2600	7	0	1	2600	2600	1	0	4763
Chr7|15585093-15587693	csi_circ_001110	Camellia sinensis	99.889	897	1	0	1705	2601	897	1	0	1652
Chr7|69906596-69906888	csi_circ_003139	Camellia sinensis	99.317	293	2	0	1	293	1	293	2.01e-149	531
Chr1|164169001-164170361	csi_circ_000819	Camellia sinensis	99.706	1360	4	0	1	1360	1360	1	0	2490
Chr1|164169001-164170361	csi_circ_000818	Camellia sinensis	99.66	1175	4	0	187	1361	1175	1	0	2148
Chr1|164169001-164170361	csi_circ_000820	Camellia sinensis	100	312	0	0	1	312	312	1	1.27e-162	577
Chr1|164169001-164170361	csa_circ_003747	Cucumis sativus	90.244	123	12	0	177	299	5696	5818	1.52e-37	161
Chr13|36608143-36611962	csi_circ_002592	Camellia sinensis	97.011	2175	34	9	1648	3819	2147	1	0	3627
Chr13|36608143-36611962	csi_circ_002592	Camellia sinensis	97.413	1817	26	4	1	1817	3944	2149	0	3075
Chr13|36608143-36611962	csi_circ_002592	Camellia sinensis	99.237	131	1	0	1104	1234	2907	2777	6.98e-60	237
Chr13|36608143-36611962	csi_circ_002592	Camellia sinensis	98.473	131	1	1	1038	1168	2841	2712	1.17e-57	230
Chr13|36608143-36611962	csi_circ_002592	Camellia sinensis	100	64	0	0	1171	1234	2906	2843	2.64e-24	119
Chr13|36608143-36611962	csi_circ_002592	Camellia sinensis	98.438	64	0	1	1039	1102	2774	2712	4.42e-22	111
Chr13|36608143-36611962	csi_circ_002591	Camellia sinensis	97.011	2175	34	9	1648	3819	2147	1	0	3627
Chr13|36608143-36611962	csi_circ_002591	Camellia sinensis	97.413	1817	26	4	1	1817	3944	2149	0	3075
Chr13|36608143-36611962	csi_circ_002591	Camellia sinensis	99.237	131	1	0	1104	1234	2907	2777	6.98e-60	237
Chr13|36608143-36611962	csi_circ_002591	Camellia sinensis	98.473	131	1	1	1038	1168	2841	2712	1.17e-57	230
Chr13|36608143-36611962	csi_circ_002591	Camellia sinensis	100	64	0	0	1171	1234	2906	2843	2.64e-24	119
Chr13|36608143-36611962	csi_circ_002591	Camellia sinensis	98.438	64	0	1	1039	1102	2774	2712	4.42e-22	111
Chr13|36608143-36611962	csi_circ_002590	Camellia sinensis	97.011	2175	34	9	1648	3819	2147	1	0	3627
Chr13|36608143-36611962	csi_circ_002590	Camellia sinensis	97.413	1817	26	4	1	1817	3944	2149	0	3075
Chr13|36608143-36611962	csi_circ_002590	Camellia sinensis	99.237	131	1	0	1104	1234	2907	2777	6.98e-60	237
Chr13|36608143-36611962	csi_circ_002590	Camellia sinensis	98.473	131	1	1	1038	1168	2841	2712	1.17e-57	230
Chr13|36608143-36611962	csi_circ_002590	Camellia sinensis	100	64	0	0	1171	1234	2906	2843	2.64e-24	119
Chr13|36608143-36611962	csi_circ_002590	Camellia sinensis	98.438	64	0	1	1039	1102	2774	2712	4.42e-22	111
Chr13|46594384-46602482	csi_circ_002997	Camellia sinensis	90.121	2804	257	9	1704	4492	872	3670	0	3626
Chr13|46594384-46602482	csi_circ_001480	Camellia sinensis	90.755	2239	183	11	1365	3597	3584	5804	0	2966
Chr13|46594384-46602482	csi_circ_002077	Camellia sinensis	90.455	2263	181	14	1492	3749	8913	11145	0	2950
Chr13|46594384-46602482	csi_circ_002077	Camellia sinensis	91.753	97	8	0	1365	1461	8822	8918	5.58e-29	135
Chr13|46594384-46602482	csi_circ_002949	Camellia sinensis	90.526	2111	182	11	2393	4487	1673	3781	0	2774
Chr13|46594384-46602482	csi_circ_002949	Camellia sinensis	90.521	633	50	6	1688	2316	1045	1671	0	828
Chr13|46594384-46602482	csi_circ_002946	Camellia sinensis	90.526	2111	182	11	2393	4487	15573	17681	0	2774
Chr13|46594384-46602482	csi_circ_002946	Camellia sinensis	90.521	633	50	6	1688	2316	14945	15571	0	828
Chr13|46594384-46602482	csi_circ_002945	Camellia sinensis	90.526	2111	182	11	2393	4487	15573	17681	0	2774
Chr13|46594384-46602482	csi_circ_002945	Camellia sinensis	90.521	633	50	6	1688	2316	14945	15571	0	828
Chr13|46594384-46602482	csi_circ_002944	Camellia sinensis	90.526	2111	182	11	2393	4487	15573	17681	0	2774
Chr13|46594384-46602482	csi_circ_002944	Camellia sinensis	90.521	633	50	6	1688	2316	14945	15571	0	828
Chr13|46594384-46602482	csi_circ_001168	Camellia sinensis	92.255	1614	115	3	2878	4481	805	2418	0	2279
Chr13|46594384-46602482	csi_circ_003122	Camellia sinensis	91.275	1616	132	4	2183	3797	1478	3085	0	2194
Chr13|46594384-46602482	csi_circ_001580	Camellia sinensis	90.353	1161	94	8	2572	3731	29985	31128	0	1507
Chr13|46594384-46602482	csi_circ_001580	Camellia sinensis	90.078	1149	97	7	2585	3731	33593	34726	0	1474
Chr13|46594384-46602482	csi_circ_001771	Camellia sinensis	92.093	1505	115	3	2485	3985	3303	4807	0	2117
Chr13|46594384-46602482	csi_circ_000990	Camellia sinensis	90.57	1421	120	8	1660	3074	30317	28905	0	1869
Chr13|46594384-46602482	csi_circ_000990	Camellia sinensis	90.588	1360	110	7	3123	4471	28907	27555	0	1786
Chr13|46594384-46602482	csi_circ_002769	Camellia sinensis	90.979	909	77	5	2420	3324	5060	4153	0	1219
Chr13|46594384-46602482	csi_circ_002130	Camellia sinensis	91.437	981	75	2	3501	4472	15204	16184	0	1338
Chr13|46594384-46602482	csi_circ_002128	Camellia sinensis	91.437	981	75	2	3501	4472	29602	30582	0	1338
Chr13|46594384-46602482	csi_circ_002127	Camellia sinensis	91.437	981	75	2	3501	4472	29910	30890	0	1338
Chr13|46594384-46602482	csi_circ_002486	Camellia sinensis	90.105	475	47	0	2932	3406	16669	16195	4.54e-174	617
Chr13|46594384-46602482	csi_circ_001255	Camellia sinensis	90.724	442	39	1	3218	3659	18947	18508	3.56e-165	588
Chr13|46594384-46602482	csi_circ_000390	Camellia sinensis	93.467	597	39	0	3389	3985	3021	2425	0	887
Chr13|46594384-46602482	csi_circ_000389	Camellia sinensis	93.467	597	39	0	3389	3985	3021	2425	0	887
Chr13|46594384-46602482	csi_circ_000747	Camellia sinensis	91.158	622	46	2	3859	4471	17158	17779	0	835
Chr13|46594384-46602482	csi_circ_000747	Camellia sinensis	92.661	218	16	0	3639	3856	16706	16923	6.67e-83	315
Chr13|46594384-46602482	csi_circ_000746	Camellia sinensis	91.158	622	46	2	3859	4471	18649	19270	0	835
Chr13|46594384-46602482	csi_circ_000746	Camellia sinensis	92.661	218	16	0	3639	3856	18197	18414	6.67e-83	315
Chr13|46594384-46602482	csi_circ_000304	Camellia sinensis	91.327	565	40	2	3900	4455	444	1008	0	763
Chr13|46594384-46602482	csi_circ_003036	Camellia sinensis	92.521	361	15	5	365	724	2390	2041	1.03e-140	507
Chr13|46594384-46602482	csi_circ_003035	Camellia sinensis	92.521	361	15	5	365	724	2390	2041	1.03e-140	507
Chr13|46594384-46602482	csi_circ_002026	Camellia sinensis	91.111	360	25	7	365	717	2908	3267	6.22e-133	481
Chr13|46594384-46602482	csi_circ_002026	Camellia sinensis	91.697	277	17	2	774	1044	3265	3541	2.33e-102	379
Chr13|46594384-46602482	csi_circ_003092	Camellia sinensis	92.675	314	22	1	3802	4115	2017	2329	4.87e-124	451
Chr13|46594384-46602482	csi_circ_000879	Camellia sinensis	94.981	259	13	0	3062	3320	1758	2016	1.07e-110	407
Chr13|46594384-46602482	csi_circ_000878	Camellia sinensis	94.981	259	13	0	3062	3320	2253	2511	1.07e-110	407
Chr13|46594384-46602482	csi_circ_000558	Camellia sinensis	97.59	83	2	0	362	444	6409	6491	3.33e-31	143
Chr13|46594384-46602482	csi_circ_000557	Camellia sinensis	97.59	83	2	0	362	444	41371	41453	3.33e-31	143
Chr13|46594384-46602482	csi_circ_001514	Camellia sinensis	91.429	70	6	0	4415	4484	1452	1521	2.63e-17	97.1
Chr13|46594384-46602482	csi_circ_001338	Camellia sinensis	95.833	48	2	0	646	693	35404	35357	9.53e-12	78.7
Chr13|46594384-46602482	csi_circ_001339	Camellia sinensis	90.909	55	2	3	647	699	5479	5426	1.59e-09	71.3
Chr15|58135976-58137767	csi_circ_000170	Camellia sinensis	99.721	1791	5	0	1	1791	1791	1	0	3280
Chr1|170791323-170793000	csi_circ_003116	Camellia sinensis	99.344	1678	11	0	1	1678	1678	1	0	3038
Chr3|1116418-1116957	csi_circ_000012	Camellia sinensis	99.814	539	1	0	2	540	1	539	0	990
Chr4|108429912-108430389	csi_circ_000285	Camellia sinensis	99.581	477	2	0	2	478	1	477	0	870
Chr8|132793593-132794411	csi_circ_001934	Camellia sinensis	95.96	594	20	3	2	594	1	591	0	961
Chr8|132793593-132794411	csi_circ_001934	Camellia sinensis	94.821	251	13	0	569	819	593	843	2.94e-107	392
Chr9|161985502-161988498	csi_circ_000589	Camellia sinensis	98.238	3008	23	3	1	2996	2990	1	0	5234
Chr12|22698401-22703892	csi_circ_000495	Camellia sinensis	99.218	5502	30	7	2	5492	1	5500	0	9910
Chr12|22698401-22703892	csi_circ_000494	Camellia sinensis	99.345	458	3	0	2	459	1	458	0	830
Chr13|89002754-89009684	csi_circ_002929	Camellia sinensis	98.69	458	3	2	2916	3370	14034	14491	0	809
Chr13|89002754-89009684	csi_circ_002929	Camellia sinensis	97	200	3	2	138	334	14292	14491	1.58e-88	333
Chr13|89002754-89009684	csi_circ_000198	Camellia sinensis	92.586	526	29	6	1763	2281	9417	8895	0	747
Chr13|89002754-89009684	csi_circ_001235	Camellia sinensis	94.295	298	17	0	2455	2752	7667	7964	8.96e-126	457
Chr13|89002754-89009684	csi_circ_001235	Camellia sinensis	92.086	139	11	0	2558	2696	7826	7964	2.16e-47	196
Chr13|89002754-89009684	csi_circ_001234	Camellia sinensis	94.295	298	17	0	2455	2752	7683	7980	8.96e-126	457
Chr13|89002754-89009684	csi_circ_001234	Camellia sinensis	92.086	139	11	0	2558	2696	7842	7980	2.16e-47	196
Chr13|89002754-89009684	csi_circ_001948	Camellia sinensis	91.489	47	4	0	2671	2717	13335	13289	6.35e-08	65.8
Chr13|89002754-89009684	csi_circ_000582	Camellia sinensis	92.975	242	17	0	2455	2696	1535	1776	1.21e-94	353
Chr13|89002754-89009684	csi_circ_000582	Camellia sinensis	91.15	226	19	1	2721	2945	1633	1858	3.43e-80	305
Chr13|89002754-89009684	csi_circ_000582	Camellia sinensis	95.833	144	6	0	2665	2808	1633	1776	1.64e-58	233
Chr13|89002754-89009684	csi_circ_000582	Camellia sinensis	92.361	144	11	0	2609	2752	1633	1776	3.58e-50	206
Chr13|89002754-89009684	csi_circ_002105	Camellia sinensis	100	260	0	0	3073	3332	14121	13862	5.32e-133	481
Chr13|89002754-89009684	csi_circ_002105	Camellia sinensis	100	159	0	0	138	296	14020	13862	7.43e-77	294
Chr13|89002754-89009684	csi_circ_000969	Camellia sinensis	90.351	342	33	0	1918	2259	14551	14892	1.5e-123	449
Chr13|89002754-89009684	csi_circ_000969	Camellia sinensis	90.909	121	9	2	315	434	12939	13058	7.87e-37	161
Chr13|89002754-89009684	csi_circ_002581	Camellia sinensis	92.195	205	14	2	2456	2658	37756	37960	3.46e-75	289
Chr13|89002754-89009684	csi_circ_002581	Camellia sinensis	93.458	107	6	1	2665	2770	37854	37960	1.02e-35	158
Chr13|89002754-89009684	csi_circ_002581	Camellia sinensis	91.589	107	8	1	2721	2826	37854	37960	2.2e-32	147
Chr13|89002754-89009684	csi_circ_002581	Camellia sinensis	94.286	70	4	0	2954	3023	52510	52579	1.04e-20	108
Chr13|89002754-89009684	csi_circ_002581	Camellia sinensis	90.141	71	4	1	2875	2945	52625	52692	3.77e-15	89.8
Chr13|89002754-89009684	csi_circ_002686	Camellia sinensis	92.131	305	14	6	138	434	34146	33844	3.27e-115	422
Chr13|89002754-89009684	csi_circ_002686	Camellia sinensis	97.927	193	3	1	3174	3366	34146	33955	1.58e-88	333
Chr13|89002754-89009684	csi_circ_002685	Camellia sinensis	92.131	305	14	6	138	434	34151	33849	3.27e-115	422
Chr13|89002754-89009684	csi_circ_002685	Camellia sinensis	97.927	193	3	1	3174	3366	34151	33960	1.58e-88	333
Chr13|89002754-89009684	csi_circ_002903	Camellia sinensis	92.642	299	9	9	138	424	12812	13109	4.23e-114	418
Chr13|89002754-89009684	csi_circ_002903	Camellia sinensis	95.98	199	5	3	3174	3370	12812	13009	1.23e-84	320
Chr13|89002754-89009684	csi_circ_002903	Camellia sinensis	99.371	159	1	0	138	296	5222	5380	3.46e-75	289
Chr13|89002754-89009684	csi_circ_002903	Camellia sinensis	99.371	159	1	0	3174	3332	5222	5380	3.46e-75	289
Chr13|89002754-89009684	csi_circ_002588	Camellia sinensis	99.13	230	2	0	3119	3348	1434	1205	5.47e-113	414
Chr13|89002754-89009684	csi_circ_002588	Camellia sinensis	98.857	175	2	0	138	312	1379	1205	2.05e-82	313
Chr13|89002754-89009684	csi_circ_002984	Camellia sinensis	100	36	0	0	2910	2945	6345	6380	1.76e-08	67.6
Chr13|89002754-89009684	csi_circ_002984	Camellia sinensis	100	36	0	0	2945	2980	6345	6380	1.76e-08	67.6
Chr13|89002754-89009684	csi_circ_002983	Camellia sinensis	100	36	0	0	2910	2945	6345	6380	1.76e-08	67.6
Chr13|89002754-89009684	csi_circ_002983	Camellia sinensis	100	36	0	0	2945	2980	6345	6380	1.76e-08	67.6
Chr13|89002754-89009684	csi_circ_002982	Camellia sinensis	100	36	0	0	2910	2945	9130	9165	1.76e-08	67.6
Chr13|89002754-89009684	csi_circ_002982	Camellia sinensis	100	36	0	0	2945	2980	9130	9165	1.76e-08	67.6
Chr13|89002754-89009684	csi_circ_002981	Camellia sinensis	100	36	0	0	2910	2945	10261	10296	1.76e-08	67.6
Chr13|89002754-89009684	csi_circ_002981	Camellia sinensis	100	36	0	0	2945	2980	10261	10296	1.76e-08	67.6
Chr13|89002754-89009684	csi_circ_002985	Camellia sinensis	91.667	252	3	4	3137	3370	2847	2596	4.38e-89	335
Chr13|89002754-89009684	csi_circ_001116	Camellia sinensis	97.462	197	2	2	3174	3370	1455	1262	1.58e-88	333
Chr13|89002754-89009684	csi_circ_001116	Camellia sinensis	97.462	197	2	2	138	334	1455	1262	1.58e-88	333
Chr13|89002754-89009684	csi_circ_003095	Camellia sinensis	96.482	199	5	2	3174	3370	779	581	7.33e-87	327
Chr13|89002754-89009684	csi_circ_003095	Camellia sinensis	96.482	199	5	2	138	334	779	581	7.33e-87	327
Chr13|89002754-89009684	csi_circ_001924	Camellia sinensis	92.466	146	8	3	200	342	15233	15088	3.58e-50	206
Chr13|89002754-89009684	csi_circ_001924	Camellia sinensis	92.414	145	8	3	3236	3377	15233	15089	1.29e-49	204
Chr13|89002754-89009684	csi_circ_000081	Camellia sinensis	95.918	196	7	1	131	325	13508	13313	1.59e-83	316
Chr13|89002754-89009684	csi_circ_000081	Camellia sinensis	96.809	188	6	0	3174	3361	13500	13313	5.71e-83	315
Chr13|89002754-89009684	csi_circ_000080	Camellia sinensis	95.918	196	7	1	131	325	21562	21367	1.59e-83	316
Chr13|89002754-89009684	csi_circ_000080	Camellia sinensis	96.809	188	6	0	3174	3361	21554	21367	5.71e-83	315
Chr13|89002754-89009684	csi_circ_000079	Camellia sinensis	95.918	196	7	1	131	325	25363	25168	1.59e-83	316
Chr13|89002754-89009684	csi_circ_000079	Camellia sinensis	96.809	188	6	0	3174	3361	25355	25168	5.71e-83	315
Chr13|89002754-89009684	csi_circ_000078	Camellia sinensis	95.918	196	7	1	131	325	33671	33476	1.59e-83	316
Chr13|89002754-89009684	csi_circ_000078	Camellia sinensis	96.809	188	6	0	3174	3361	33663	33476	5.71e-83	315
Chr13|89002754-89009684	csi_circ_000077	Camellia sinensis	95.918	196	7	1	131	325	34015	33820	1.59e-83	316
Chr13|89002754-89009684	csi_circ_000077	Camellia sinensis	96.809	188	6	0	3174	3361	34007	33820	5.71e-83	315
Chr13|89002754-89009684	csi_circ_000076	Camellia sinensis	95.918	196	7	1	131	325	34267	34072	1.59e-83	316
Chr13|89002754-89009684	csi_circ_000076	Camellia sinensis	96.809	188	6	0	3174	3361	34259	34072	5.71e-83	315
Chr13|89002754-89009684	csi_circ_000075	Camellia sinensis	95.918	196	7	1	131	325	48720	48525	1.59e-83	316
Chr13|89002754-89009684	csi_circ_000075	Camellia sinensis	96.809	188	6	0	3174	3361	48712	48525	5.71e-83	315
Chr13|89002754-89009684	csi_circ_000870	Camellia sinensis	93.868	212	6	2	137	341	5804	5593	2.05e-82	313
Chr13|89002754-89009684	csi_circ_000870	Camellia sinensis	93.839	211	6	2	3174	3377	5803	5593	7.38e-82	311
Chr13|89002754-89009684	csi_circ_000425	Camellia sinensis	92.025	163	12	1	2917	3078	5297	5459	7.65e-57	228
Chr13|89002754-89009684	csi_circ_002517	Camellia sinensis	96.175	183	4	2	157	336	7425	7607	2.07e-77	296
Chr13|89002754-89009684	csi_circ_002517	Camellia sinensis	96.175	183	4	2	3193	3372	7425	7607	2.07e-77	296
Chr13|89002754-89009684	csi_circ_000557	Camellia sinensis	97.674	172	4	0	148	319	24527	24698	2.07e-77	296
Chr13|89002754-89009684	csi_circ_000557	Camellia sinensis	97.674	172	4	0	3184	3355	24527	24698	2.07e-77	296
Chr13|89002754-89009684	csi_circ_002796	Camellia sinensis	94.301	193	8	3	315	506	29813	30003	2.67e-76	292
Chr13|89002754-89009684	csi_circ_002584	Camellia sinensis	90.345	145	9	5	3236	3377	1924	1782	4.67e-44	185
Chr13|89002754-89009684	csi_circ_002583	Camellia sinensis	90.345	145	9	5	3236	3377	1924	1782	4.67e-44	185
Chr13|89002754-89009684	csi_circ_001580	Camellia sinensis	92.973	185	13	0	2456	2640	32497	32681	1.25e-69	270
Chr13|89002754-89009684	csi_circ_001580	Camellia sinensis	96.591	88	3	0	2665	2752	32594	32681	2.2e-32	147
Chr13|89002754-89009684	csi_circ_001580	Camellia sinensis	95.455	88	4	0	2609	2696	32594	32681	1.02e-30	141
Chr13|89002754-89009684	csi_circ_001580	Camellia sinensis	92.045	88	7	0	2721	2808	32594	32681	1.03e-25	124
Chr13|89002754-89009684	csi_circ_003112	Camellia sinensis	100	124	0	0	3173	3296	4329	4206	2.13e-57	230
Chr13|89002754-89009684	csi_circ_003112	Camellia sinensis	100	123	0	0	138	260	4328	4206	7.65e-57	228
Chr13|89002754-89009684	csi_circ_003111	Camellia sinensis	100	124	0	0	3173	3296	4833	4710	2.13e-57	230
Chr13|89002754-89009684	csi_circ_003111	Camellia sinensis	100	123	0	0	138	260	4832	4710	7.65e-57	228
Chr13|89002754-89009684	csi_circ_002089	Camellia sinensis	97.778	45	1	0	2954	2998	5714	5758	8.15e-12	78.7
Chr13|89002754-89009684	csi_circ_002174	Camellia sinensis	93.662	142	3	3	206	342	5814	5674	9.96e-51	207
Chr13|89002754-89009684	csi_circ_002174	Camellia sinensis	93.617	141	3	3	3242	3377	5814	5675	3.58e-50	206
Chr13|89002754-89009684	csi_circ_000295	Camellia sinensis	92.647	136	9	1	324	458	3064	2929	7.76e-47	195
Chr13|89002754-89009684	csi_circ_000294	Camellia sinensis	92.647	136	9	1	324	458	7464	7329	7.76e-47	195
Chr13|89002754-89009684	csi_circ_000127	Camellia sinensis	90.58	138	9	4	3236	3370	1156	1020	2.17e-42	180
Chr13|89002754-89009684	csi_circ_000127	Camellia sinensis	90.58	138	9	4	200	334	1156	1020	2.17e-42	180
Chr13|89002754-89009684	csi_circ_000403	Camellia sinensis	95.604	91	3	1	2948	3037	23983	24073	7.92e-32	145
Chr13|89002754-89009684	csi_circ_000402	Camellia sinensis	95.604	91	3	1	2948	3037	24206	24296	7.92e-32	145
Chr13|89002754-89009684	csi_circ_001262	Camellia sinensis	94.444	108	5	1	315	421	4218	4111	6.08e-38	165
Chr13|89002754-89009684	csi_circ_001261	Camellia sinensis	94.444	108	5	1	315	421	4218	4111	6.08e-38	165
Chr13|89002754-89009684	csi_circ_001260	Camellia sinensis	94.444	108	5	1	315	421	4998	4891	6.08e-38	165
Chr13|89002754-89009684	csi_circ_001259	Camellia sinensis	94.444	108	5	1	315	421	6233	6126	6.08e-38	165
Chr13|89002754-89009684	csi_circ_002254	Camellia sinensis	92.857	98	7	0	2471	2568	3637	3540	2.85e-31	143
Chr13|89002754-89009684	csi_circ_000952	Camellia sinensis	100	66	0	0	2653	2718	1823	1888	3.71e-25	122
Chr13|89002754-89009684	csi_circ_000952	Camellia sinensis	98.462	65	1	0	2598	2662	1824	1888	6.21e-23	115
Chr13|89002754-89009684	csi_circ_000952	Camellia sinensis	98.438	64	1	0	2709	2772	1823	1886	2.23e-22	113
Chr13|89002754-89009684	csi_circ_000952	Camellia sinensis	94.444	54	3	0	2553	2606	1835	1888	1.75e-13	84.2
Chr13|89002754-89009684	csi_circ_002136	Camellia sinensis	94.444	72	4	0	2942	3013	2584	2655	8.04e-22	111
Chr13|89002754-89009684	csi_circ_002136	Camellia sinensis	91.935	62	5	0	2907	2968	2584	2645	1.35e-14	87.9
Chr13|107925504-107928047	csi_circ_002594	Camellia sinensis	98.959	1249	12	1	1	1248	2312	1064	0	2233
Chr13|107925504-107928047	csi_circ_002594	Camellia sinensis	99.438	1068	6	0	1476	2543	1068	1	0	1940
Chr13|107925504-107928047	csi_circ_000346	Camellia sinensis	94.828	58	3	0	1420	1477	795	852	3.82e-16	91.6
Chr13|107925504-107928047	csi_circ_000345	Camellia sinensis	94.828	58	3	0	1420	1477	795	852	3.82e-16	91.6
Chr4|156630540-156631003	csi_circ_001906	Camellia sinensis	99.784	463	1	0	2	464	1	463	0	850
Chr6|4346018-4346869	csi_circ_000713	Camellia sinensis	99.765	851	2	0	1	851	851	1	0	1561
Chr7|184730827-184731950	csi_circ_001599	Camellia sinensis	99.911	1124	1	0	1	1124	1124	1	0	2071
Chr7|184730827-184731950	csi_circ_001598	Camellia sinensis	99.823	565	1	0	560	1124	565	1	0	1038
Chr2|93176162-93183209	csi_circ_001235	Camellia sinensis	97.015	603	10	5	3535	4136	8365	7770	0	1007
Chr2|93176162-93183209	csi_circ_001235	Camellia sinensis	93.046	604	40	2	4653	5256	7470	6869	0	881
Chr2|93176162-93183209	csi_circ_001235	Camellia sinensis	91.765	85	7	0	4054	4138	7964	7880	4.88e-24	119
Chr2|93176162-93183209	csi_circ_001235	Camellia sinensis	93.443	61	4	0	4197	4257	8040	7980	1.06e-15	91.6
Chr2|93176162-93183209	csi_circ_001235	Camellia sinensis	91.525	59	5	0	4127	4185	8040	7982	6.41e-13	82.4
Chr2|93176162-93183209	csi_circ_001234	Camellia sinensis	97.015	603	10	5	3535	4136	8381	7786	0	1007
Chr2|93176162-93183209	csi_circ_001234	Camellia sinensis	93.046	604	40	2	4653	5256	7486	6885	0	881
Chr2|93176162-93183209	csi_circ_001234	Camellia sinensis	91.765	85	7	0	4054	4138	7980	7896	4.88e-24	119
Chr2|93176162-93183209	csi_circ_001234	Camellia sinensis	93.443	61	4	0	4197	4257	8056	7996	1.06e-15	91.6
Chr2|93176162-93183209	csi_circ_001234	Camellia sinensis	91.525	59	5	0	4127	4185	8056	7998	6.41e-13	82.4
Chr2|93176162-93183209	csi_circ_000582	Camellia sinensis	90.483	662	47	6	4653	5299	1338	678	0	859
Chr2|93176162-93183209	csi_circ_000582	Camellia sinensis	90.995	211	6	3	3871	4080	1836	1638	3.54e-70	272
Chr2|93176162-93183209	csi_circ_000582	Camellia sinensis	93.525	139	9	0	3998	4136	1776	1638	1.01e-50	207
Chr2|93176162-93183209	csi_circ_000582	Camellia sinensis	90.217	92	9	0	4054	4145	1776	1685	1.36e-24	121
Chr2|93176162-93183209	csi_circ_001948	Camellia sinensis	91.304	46	4	0	3978	4023	13290	13335	2.32e-07	63.9
Chr2|93176162-93183209	csi_circ_001200	Camellia sinensis	92.361	144	6	5	6518	6661	11345	11207	1.7e-48	200
Chr2|93176162-93183209	csi_circ_001199	Camellia sinensis	92.361	144	6	5	6518	6661	11345	11207	1.7e-48	200
Chr2|93176162-93183209	csi_circ_002234	Camellia sinensis	91.176	170	15	0	3751	3920	31026	31195	6.01e-58	231
Chr2|93176162-93183209	csi_circ_002234	Camellia sinensis	91.398	93	6	2	4127	4218	31141	31232	2.92e-26	126
Chr2|93176162-93183209	csi_circ_002234	Camellia sinensis	98.182	55	1	0	4197	4251	31141	31195	2.29e-17	97.1
Chr2|93176162-93183209	csi_circ_000198	Camellia sinensis	91.489	47	4	0	4089	4135	8233	8279	6.45e-08	65.8
Chr2|93176162-93183209	csi_circ_000969	Camellia sinensis	91.785	353	29	0	4675	5027	14901	14549	2.5e-136	492
Chr2|93176162-93183209	csi_circ_000425	Camellia sinensis	90.881	329	15	2	3608	3922	5649	5322	7.14e-117	427
Chr2|93176162-93183209	csi_circ_000425	Camellia sinensis	92.5	80	6	0	4162	4241	5378	5299	6.32e-23	115
Chr2|93176162-93183209	csi_circ_000425	Camellia sinensis	92.5	80	6	0	4127	4206	5378	5299	6.32e-23	115
Chr2|93176162-93183209	csi_circ_000425	Camellia sinensis	93.75	64	4	0	4197	4260	5378	5315	2.29e-17	97.1
Chr2|93176162-93183209	csi_circ_000425	Camellia sinensis	90.323	62	6	0	4110	4171	5360	5299	6.41e-13	82.4
Chr2|93176162-93183209	csi_circ_002984	Camellia sinensis	97.222	36	1	0	3884	3919	6380	6345	8.35e-07	62.1
Chr2|93176162-93183209	csi_circ_002983	Camellia sinensis	97.222	36	1	0	3884	3919	6380	6345	8.35e-07	62.1
Chr2|93176162-93183209	csi_circ_002982	Camellia sinensis	97.222	36	1	0	3884	3919	9165	9130	8.35e-07	62.1
Chr2|93176162-93183209	csi_circ_002981	Camellia sinensis	97.222	36	1	0	3884	3919	10296	10261	8.35e-07	62.1
Chr2|93176162-93183209	csi_circ_002686	Camellia sinensis	92.063	252	12	5	3546	3796	32069	32313	5.72e-93	348
Chr2|93176162-93183209	csi_circ_002685	Camellia sinensis	92.063	252	12	5	3546	3796	32074	32318	5.72e-93	348
Chr2|93176162-93183209	csi_circ_002929	Camellia sinensis	90.58	138	12	1	3785	3922	14196	14060	6.14e-43	182
Chr2|93176162-93183209	csi_circ_002929	Camellia sinensis	91.566	83	7	0	4127	4209	14116	14034	6.32e-23	115
Chr2|93176162-93183209	csi_circ_002929	Camellia sinensis	93.75	64	4	0	4197	4260	14116	14053	2.29e-17	97.1
Chr2|93176162-93183209	csi_circ_002356	Camellia sinensis	90.95	221	11	7	3535	3754	26282	26070	3.52e-75	289
Chr2|93176162-93183209	csi_circ_002355	Camellia sinensis	90.95	221	11	7	3535	3754	28422	28210	3.52e-75	289
Chr2|93176162-93183209	csi_circ_002354	Camellia sinensis	90.95	221	11	7	3535	3754	28467	28255	3.52e-75	289
Chr2|93176162-93183209	csi_circ_002353	Camellia sinensis	90.95	221	11	7	3535	3754	28467	28255	3.52e-75	289
Chr2|93176162-93183209	csi_circ_000644	Camellia sinensis	91.099	191	7	6	3615	3796	2391	2580	1.66e-63	250
Chr2|93176162-93183209	csi_circ_000644	Camellia sinensis	91.379	58	5	0	4123	4180	20867	20924	2.3e-12	80.5
Chr2|93176162-93183209	csi_circ_000644	Camellia sinensis	97.222	36	1	0	4180	4215	20945	20980	8.35e-07	62.1
Chr2|93176162-93183209	csi_circ_000645	Camellia sinensis	91.379	58	5	0	4123	4180	8352	8409	2.3e-12	80.5
Chr2|93176162-93183209	csi_circ_000645	Camellia sinensis	97.222	36	1	0	4180	4215	8430	8465	8.35e-07	62.1
Chr2|93176162-93183209	csi_circ_000233	Camellia sinensis	92.208	154	6	6	6518	6669	1352	1203	2.18e-52	213
Chr2|93176162-93183209	csi_circ_002581	Camellia sinensis	96.078	102	3	1	4036	4136	37960	37859	6.18e-38	165
Chr2|93176162-93183209	csi_circ_002581	Camellia sinensis	96.078	102	3	1	3980	4080	37960	37859	6.18e-38	165
Chr2|93176162-93183209	csi_circ_002581	Camellia sinensis	91.045	67	6	0	3844	3910	52576	52510	1.06e-15	91.6
Chr2|93176162-93183209	csi_circ_002581	Camellia sinensis	93.878	49	3	0	4123	4171	52558	52510	1.07e-10	75
Chr2|93176162-93183209	csi_circ_002581	Camellia sinensis	97.297	37	0	1	3884	3919	52692	52656	8.35e-07	62.1
Chr2|93176162-93183209	csi_circ_002089	Camellia sinensis	98.246	57	1	0	4185	4241	5770	5714	1.77e-18	100
Chr2|93176162-93183209	csi_circ_002089	Camellia sinensis	97.778	45	1	0	3866	3910	5758	5714	8.29e-12	78.7
Chr2|93176162-93183209	csi_circ_000403	Camellia sinensis	97.802	91	2	0	3826	3916	24073	23983	1.03e-35	158
Chr2|93176162-93183209	csi_circ_000403	Camellia sinensis	96.078	51	2	0	4197	4247	24033	23983	1.78e-13	84.2
Chr2|93176162-93183209	csi_circ_000403	Camellia sinensis	94.118	51	3	0	4127	4177	24033	23983	8.29e-12	78.7
Chr2|93176162-93183209	csi_circ_000402	Camellia sinensis	97.802	91	2	0	3826	3916	24296	24206	1.03e-35	158
Chr2|93176162-93183209	csi_circ_000402	Camellia sinensis	96.078	51	2	0	4197	4247	24256	24206	1.78e-13	84.2
Chr2|93176162-93183209	csi_circ_000402	Camellia sinensis	94.118	51	3	0	4127	4177	24256	24206	8.29e-12	78.7
Chr2|93176162-93183209	csi_circ_001580	Camellia sinensis	98.795	83	1	0	4054	4136	32681	32599	6.23e-33	148
Chr2|93176162-93183209	csi_circ_001580	Camellia sinensis	96.386	83	3	0	3998	4080	32681	32599	1.35e-29	137
Chr2|93176162-93183209	csi_circ_000283	Camellia sinensis	100	68	0	0	6392	6459	68	1	2.92e-26	126
Chr2|93176162-93183209	csi_circ_000952	Camellia sinensis	98.485	66	1	0	4032	4097	1888	1823	1.76e-23	117
Chr2|93176162-93183209	csi_circ_000952	Camellia sinensis	98.438	64	1	0	3978	4041	1886	1823	2.27e-22	113
Chr2|93176162-93183209	csi_circ_000952	Camellia sinensis	100	51	0	0	4088	4138	1888	1838	8.23e-17	95.3
Chr2|93176162-93183209	csi_circ_002136	Camellia sinensis	93.056	72	5	0	3851	3922	2655	2584	3.8e-20	106
Chr2|93176162-93183209	csi_circ_002136	Camellia sinensis	91.935	62	5	0	4192	4253	2645	2584	1.38e-14	87.9
Chr2|93176162-93183209	csi_circ_002136	Camellia sinensis	90	60	6	0	4123	4182	2644	2585	8.29e-12	78.7
Chr2|93176162-93183209	csi_circ_000284	Camellia sinensis	100	36	0	0	6341	6376	95	130	1.79e-08	67.6
Contig755|97630-98166	csi_circ_002788	Camellia sinensis	100	536	0	0	2	537	1	536	0	990
Contig1045|332387-332658	csi_circ_000881	Camellia sinensis	99.265	272	2	0	1	272	420	691	8.73e-138	492
Contig1045|332387-332658	csi_circ_000881	Camellia sinensis	100	91	0	0	182	272	848	938	1.67e-40	169
Contig1045|332387-332658	csi_circ_000882	Camellia sinensis	100	82	0	0	191	272	1	82	1.68e-35	152
Chr1|19741832-19742614	csi_circ_000803	Camellia sinensis	100	576	0	0	208	783	576	1	0	1064
Chr1|19741832-19742614	csi_circ_000802	Camellia sinensis	95	160	8	0	110	269	737	896	4.97e-65	252
Chr1|19741832-19742614	csi_circ_000802	Camellia sinensis	93.525	139	8	1	110	248	535	672	3.92e-51	206
Chr10|148309493-148310551	csi_circ_000528	Camellia sinensis	98.867	1059	8	3	1	1059	1	1055	0	1886
Chr11|119585273-119585779	csi_circ_002968	Camellia sinensis	99.606	507	1	1	1	506	507	1	0	924
Chr13|52877466-52879574	csi_circ_001326	Camellia sinensis	99.294	1275	8	1	836	2109	1275	1	0	2303
Chr13|52877466-52879574	csi_circ_001326	Camellia sinensis	98.83	513	5	1	1	512	1784	1272	0	913
Chr14|42361443-42367124	csi_circ_002966	Camellia sinensis	98.888	1978	6	3	2	1969	1	1972	0	3517
Chr14|42361443-42367124	csi_circ_002966	Camellia sinensis	100	638	0	0	5045	5682	1967	2604	0	1179
Chr14|42361443-42367124	csi_circ_000198	Camellia sinensis	92.185	563	34	5	2861	3417	8859	9417	0	787
Chr14|42361443-42367124	csi_circ_001235	Camellia sinensis	92.14	229	15	3	2477	2705	7908	7683	1e-84	320
Chr14|42361443-42367124	csi_circ_001235	Camellia sinensis	93.478	92	5	1	2477	2568	7852	7762	3.91e-29	135
Chr14|42361443-42367124	csi_circ_001235	Camellia sinensis	91.209	91	7	1	4720	4809	6015	5925	3.04e-25	122
Chr14|42361443-42367124	csi_circ_001235	Camellia sinensis	92.157	51	3	1	2634	2684	7717	7668	1.12e-09	71.3
Chr14|42361443-42367124	csi_circ_001234	Camellia sinensis	92.14	229	15	3	2477	2705	7924	7699	1e-84	320
Chr14|42361443-42367124	csi_circ_001234	Camellia sinensis	93.478	92	5	1	2477	2568	7868	7778	3.91e-29	135
Chr14|42361443-42367124	csi_circ_001234	Camellia sinensis	91.209	91	7	1	4720	4809	6031	5941	3.04e-25	122
Chr14|42361443-42367124	csi_circ_001234	Camellia sinensis	92.157	51	3	1	2634	2684	7733	7684	1.12e-09	71.3
Chr14|42361443-42367124	csi_circ_000582	Camellia sinensis	93.478	92	5	1	2477	2568	1720	1630	3.91e-29	135
Chr14|42361443-42367124	csi_circ_000582	Camellia sinensis	92.157	51	3	1	2634	2684	1585	1536	1.12e-09	71.3
Chr14|42361443-42367124	csi_circ_002234	Camellia sinensis	91.954	174	14	0	2307	2480	31059	31232	6.22e-62	244
Chr14|42361443-42367124	csi_circ_002929	Camellia sinensis	90.385	364	14	16	2112	2471	14380	14034	2.04e-126	459
Chr14|42361443-42367124	csi_circ_000969	Camellia sinensis	92	100	8	0	4710	4809	3561	3462	8.4e-31	141
Chr14|42361443-42367124	csi_circ_001057	Camellia sinensis	91.419	303	22	2	1495	1793	11217	10915	1.61e-112	412
Chr14|42361443-42367124	csi_circ_001057	Camellia sinensis	91.772	158	13	0	1495	1652	13473	13316	1.05e-54	220
Chr14|42361443-42367124	csi_circ_002984	Camellia sinensis	100	36	0	0	2407	2442	6380	6345	1.45e-08	67.6
Chr14|42361443-42367124	csi_circ_002984	Camellia sinensis	97.222	36	1	0	2442	2477	6380	6345	6.73e-07	62.1
Chr14|42361443-42367124	csi_circ_002983	Camellia sinensis	100	36	0	0	2407	2442	6380	6345	1.45e-08	67.6
Chr14|42361443-42367124	csi_circ_002983	Camellia sinensis	97.222	36	1	0	2442	2477	6380	6345	6.73e-07	62.1
Chr14|42361443-42367124	csi_circ_002982	Camellia sinensis	100	36	0	0	2407	2442	9165	9130	1.45e-08	67.6
Chr14|42361443-42367124	csi_circ_002982	Camellia sinensis	97.222	36	1	0	2442	2477	9165	9130	6.73e-07	62.1
Chr14|42361443-42367124	csi_circ_002981	Camellia sinensis	100	36	0	0	2407	2442	10296	10261	1.45e-08	67.6
Chr14|42361443-42367124	csi_circ_002981	Camellia sinensis	97.222	36	1	0	2442	2477	10296	10261	6.73e-07	62.1
Chr14|42361443-42367124	csi_circ_002581	Camellia sinensis	96.313	217	8	0	2885	3101	37518	37302	7.66e-96	357
Chr14|42361443-42367124	csi_circ_002581	Camellia sinensis	90.155	193	14	5	2515	2705	37960	37771	1.73e-62	246
Chr14|42361443-42367124	csi_circ_002581	Camellia sinensis	93.478	92	5	1	2477	2568	37941	37851	3.91e-29	135
Chr14|42361443-42367124	csi_circ_002581	Camellia sinensis	91.429	70	6	0	2364	2433	52579	52510	1.84e-17	97.1
Chr14|42361443-42367124	csi_circ_002581	Camellia sinensis	90.278	72	6	1	2634	2705	37769	37699	2.38e-16	93.5
Chr14|42361443-42367124	csi_circ_002581	Camellia sinensis	90.278	72	6	1	2634	2705	37805	37735	2.38e-16	93.5
Chr14|42361443-42367124	csi_circ_002581	Camellia sinensis	97.959	49	1	0	2571	2619	37960	37912	3.99e-14	86.1
Chr14|42361443-42367124	csi_circ_002686	Camellia sinensis	91.566	249	15	6	2142	2385	32066	32313	2.77e-90	339
Chr14|42361443-42367124	csi_circ_002685	Camellia sinensis	91.566	249	15	6	2142	2385	32071	32318	2.77e-90	339
Chr14|42361443-42367124	csi_circ_000644	Camellia sinensis	91.556	225	10	3	2170	2385	2356	2580	3.64e-79	302
Chr14|42361443-42367124	csi_circ_000425	Camellia sinensis	92.638	163	12	0	2308	2470	5459	5297	3.74e-59	235
Chr14|42361443-42367124	csi_circ_000403	Camellia sinensis	95.604	91	4	0	2349	2439	24073	23983	1.8e-32	147
Chr14|42361443-42367124	csi_circ_000402	Camellia sinensis	95.604	91	4	0	2349	2439	24296	24206	1.8e-32	147
Chr14|42361443-42367124	csi_circ_001580	Camellia sinensis	90.173	173	14	3	2533	2705	32681	32512	2.92e-55	222
Chr14|42361443-42367124	csi_circ_001580	Camellia sinensis	91.304	92	7	1	2477	2568	32681	32591	8.46e-26	124
Chr14|42361443-42367124	csi_circ_002089	Camellia sinensis	95.556	45	2	0	2389	2433	5758	5714	3.11e-10	73.1
Chr14|42361443-42367124	csi_circ_002903	Camellia sinensis	95.276	127	6	0	4683	4809	13146	13020	3.8e-49	202
Chr14|42361443-42367124	pop_circ_000984	Populus trichocarpa	91.034	145	11	2	1	144	1313	1170	6.36e-47	195
Chr14|42361443-42367124	csi_circ_002254	Camellia sinensis	92.366	131	8	2	2606	2736	3540	3668	3.82e-44	185
Chr14|42361443-42367124	csi_circ_001339	Camellia sinensis	92.92	113	6	2	4699	4810	7791	7680	1.79e-37	163
Chr14|42361443-42367124	csi_circ_000109	Camellia sinensis	95.96	99	3	1	4713	4810	788	690	2.32e-36	159
Chr14|42361443-42367124	csi_circ_000917	Camellia sinensis	94.898	98	5	0	4712	4809	4589	4492	1.08e-34	154
Chr14|42361443-42367124	csi_circ_000916	Camellia sinensis	94.898	98	5	0	4712	4809	4891	4794	1.08e-34	154
Chr14|42361443-42367124	csi_circ_000915	Camellia sinensis	94.898	98	5	0	4712	4809	4936	4839	1.08e-34	154
Chr14|42361443-42367124	csi_circ_002136	Camellia sinensis	91.667	72	6	0	2374	2445	2655	2584	1.43e-18	100
Chr14|42361443-42367124	csi_circ_002136	Camellia sinensis	93.548	62	4	0	2419	2480	2645	2584	2.38e-16	93.5
Chr14|42361443-42367124	csi_circ_000952	Camellia sinensis	93.939	66	4	0	2513	2578	1886	1821	1.43e-18	100
Chr14|42361443-42367124	csi_circ_000722	Camellia sinensis	97.826	46	1	0	1748	1793	6741	6786	1.86e-12	80.5
Chr14|42361443-42367124	csi_circ_000722	Camellia sinensis	95.652	46	2	0	1748	1793	6544	6589	8.64e-11	75
Chr14|42361443-42367124	csi_circ_000682	Camellia sinensis	95.122	41	2	0	1749	1789	17743	17703	5.2e-08	65.8
Chr14|42361443-42367124	csi_circ_000681	Camellia sinensis	95.122	41	2	0	1749	1789	17743	17703	5.2e-08	65.8
Chr15|101691712-101692535	csi_circ_002773	Camellia sinensis	99.879	824	1	0	1	824	1	824	0	1517
Chr15|101691712-101692535	csi_circ_002772	Camellia sinensis	99.879	824	1	0	1	824	20	843	0	1517
Chr1|80241060-80249637	csi_circ_001919	Camellia sinensis	98.171	5029	65	4	2	5027	1	5005	0	8752
Chr1|80241060-80249637	csi_circ_001919	Camellia sinensis	98.794	3318	28	9	5104	8414	4997	8309	0	5895
Chr1|80241060-80249637	csi_circ_001919	Camellia sinensis	98.817	169	2	0	8410	8578	8335	8503	5.5e-79	302
Chr1|80241060-80249637	csi_circ_001919	Camellia sinensis	95.714	70	3	0	6444	6513	6415	6484	2.77e-22	113
Chr1|80241060-80249637	csi_circ_001919	Camellia sinensis	94.118	68	4	0	6518	6585	6341	6408	1.67e-19	104
Chr1|80241060-80249637	csi_circ_001920	Camellia sinensis	98.794	3318	28	9	5104	8414	825	4137	0	5895
Chr1|80241060-80249637	csi_circ_001920	Camellia sinensis	98.439	833	12	1	4196	5027	1	833	0	1465
Chr1|80241060-80249637	csi_circ_001920	Camellia sinensis	98.817	169	2	0	8410	8578	4163	4331	5.5e-79	302
Chr1|80241060-80249637	csi_circ_001920	Camellia sinensis	95.714	70	3	0	6444	6513	2243	2312	2.77e-22	113
Chr1|80241060-80249637	csi_circ_001920	Camellia sinensis	94.118	68	4	0	6518	6585	2169	2236	1.67e-19	104
Chr1|80241060-80249637	csi_circ_000729	Camellia sinensis	90.816	98	9	0	3266	3363	24910	25007	7.64e-28	132
Chr1|80241060-80249637	csi_circ_000728	Camellia sinensis	90.816	98	9	0	3266	3363	25109	25206	7.64e-28	132
Chr11|111808919-111813728	csi_circ_001096	Camellia sinensis	99.196	1492	1	1	1	1481	1	1492	0	2678
Chr11|111808919-111813728	csi_circ_001096	Camellia sinensis	100	622	0	0	4189	4810	1324	1945	0	1149
Chr11|111808919-111813728	csi_circ_001235	Camellia sinensis	92.131	305	20	4	1455	1757	8310	8008	4.87e-117	427
Chr11|111808919-111813728	csi_circ_001235	Camellia sinensis	92.029	138	11	0	2002	2139	7963	7826	5.37e-47	195
Chr11|111808919-111813728	csi_circ_001235	Camellia sinensis	92.045	88	7	0	2057	2144	7964	7877	7.15e-26	124
Chr11|111808919-111813728	csi_circ_001235	Camellia sinensis	90.217	92	9	0	1880	1971	7861	7770	9.25e-25	121
Chr11|111808919-111813728	csi_circ_001234	Camellia sinensis	92.131	305	20	4	1455	1757	8326	8024	4.87e-117	427
Chr11|111808919-111813728	csi_circ_001234	Camellia sinensis	92.029	138	11	0	2002	2139	7979	7842	5.37e-47	195
Chr11|111808919-111813728	csi_circ_001234	Camellia sinensis	92.045	88	7	0	2057	2144	7980	7893	7.15e-26	124
Chr11|111808919-111813728	csi_circ_001234	Camellia sinensis	90.217	92	9	0	1880	1971	7877	7786	9.25e-25	121
Chr11|111808919-111813728	csi_circ_000582	Camellia sinensis	93.333	990	49	3	2002	2976	1775	788	0	1447
Chr11|111808919-111813728	csi_circ_000582	Camellia sinensis	94.545	220	11	1	1808	2026	1858	1639	2.35e-90	339
Chr11|111808919-111813728	csi_circ_000582	Camellia sinensis	90.217	92	9	0	1880	1971	1729	1638	9.25e-25	121
Chr11|111808919-111813728	csi_circ_000582	Camellia sinensis	92.771	83	6	0	2057	2139	1776	1694	9.25e-25	121
Chr11|111808919-111813728	csi_circ_000198	Camellia sinensis	92.889	225	12	4	1462	1686	8013	8233	6.57e-86	324
Chr11|111808919-111813728	csi_circ_000198	Camellia sinensis	91.489	47	4	0	2092	2138	8233	8279	4.4e-08	65.8
Chr11|111808919-111813728	csi_circ_000969	Camellia sinensis	92.032	251	14	6	4108	4357	3551	3306	3.9e-93	348
Chr11|111808919-111813728	csi_circ_002984	Camellia sinensis	100	36	0	0	1808	1843	6380	6345	1.22e-08	67.6
Chr11|111808919-111813728	csi_circ_002984	Camellia sinensis	97.222	36	1	0	1843	1878	6380	6345	5.69e-07	62.1
Chr11|111808919-111813728	csi_circ_002983	Camellia sinensis	100	36	0	0	1808	1843	6380	6345	1.22e-08	67.6
Chr11|111808919-111813728	csi_circ_002983	Camellia sinensis	97.222	36	1	0	1843	1878	6380	6345	5.69e-07	62.1
Chr11|111808919-111813728	csi_circ_002982	Camellia sinensis	100	36	0	0	1808	1843	9165	9130	1.22e-08	67.6
Chr11|111808919-111813728	csi_circ_002982	Camellia sinensis	97.222	36	1	0	1843	1878	9165	9130	5.69e-07	62.1
Chr11|111808919-111813728	csi_circ_002981	Camellia sinensis	100	36	0	0	1808	1843	10296	10261	1.22e-08	67.6
Chr11|111808919-111813728	csi_circ_002981	Camellia sinensis	97.222	36	1	0	1843	1878	10296	10261	5.69e-07	62.1
Chr11|111808919-111813728	csi_circ_002234	Camellia sinensis	91.228	285	13	2	1676	1948	31027	31311	4.97e-102	377
Chr11|111808919-111813728	csi_circ_002315	Camellia sinensis	92.251	271	11	7	1396	1666	10414	10154	1.79e-101	375
Chr11|111808919-111813728	csi_circ_002315	Camellia sinensis	90.11	91	7	2	1643	1732	10243	10154	1.2e-23	117
Chr11|111808919-111813728	csi_circ_002314	Camellia sinensis	92.251	271	11	7	1396	1666	10414	10154	1.79e-101	375
Chr11|111808919-111813728	csi_circ_002314	Camellia sinensis	90.11	91	7	2	1643	1732	10243	10154	1.2e-23	117
Chr11|111808919-111813728	csi_circ_000425	Camellia sinensis	94.348	230	11	2	1643	1871	5525	5297	3.01e-94	351
Chr11|111808919-111813728	csi_circ_002929	Camellia sinensis	90.385	260	22	2	1465	1722	14308	14050	2.35e-90	339
Chr11|111808919-111813728	csi_circ_002929	Camellia sinensis	93.293	164	10	1	1709	1872	14196	14034	6.81e-61	241
Chr11|111808919-111813728	csi_circ_002929	Camellia sinensis	95	40	0	2	1324	1361	8258	8297	5.69e-07	62.1
Chr11|111808919-111813728	csi_circ_002929	Camellia sinensis	95	40	0	2	4189	4226	8258	8297	5.69e-07	62.1
Chr11|111808919-111813728	csi_circ_002581	Camellia sinensis	93.75	208	10	3	2039	2244	37960	37754	1.84e-81	309
Chr11|111808919-111813728	csi_circ_002581	Camellia sinensis	90.11	91	9	0	1881	1971	37949	37859	3.33e-24	119
Chr11|111808919-111813728	csi_circ_002581	Camellia sinensis	94.366	71	1	1	1808	1878	52692	52625	2.59e-20	106
Chr11|111808919-111813728	csi_circ_002581	Camellia sinensis	91.045	67	6	0	1768	1834	52576	52510	7.25e-16	91.6
Chr11|111808919-111813728	csi_circ_002581	Camellia sinensis	95.745	47	1	1	1843	1889	52604	52559	7.31e-11	75
Chr11|111808919-111813728	csi_circ_002322	Camellia sinensis	92.157	51	4	0	1324	1374	10814	10864	2.63e-10	73.1
Chr11|111808919-111813728	csi_circ_002321	Camellia sinensis	92.157	51	4	0	1324	1374	10814	10864	2.63e-10	73.1
Chr11|111808919-111813728	csi_circ_000644	Camellia sinensis	91.139	79	5	2	1643	1720	2503	2580	2.59e-20	106
Chr11|111808919-111813728	csi_circ_000644	Camellia sinensis	91.026	78	7	0	1676	1753	2503	2580	2.59e-20	106
Chr11|111808919-111813728	csi_circ_000644	Camellia sinensis	93.846	65	4	0	1775	1839	20856	20920	4.34e-18	99
Chr11|111808919-111813728	csi_circ_001580	Camellia sinensis	94.149	188	10	1	2057	2244	32681	32495	3.1e-74	285
Chr11|111808919-111813728	csi_circ_001580	Camellia sinensis	96.341	82	3	0	1945	2026	32681	32600	3.3e-29	135
Chr11|111808919-111813728	csi_circ_001580	Camellia sinensis	90.361	83	8	0	1889	1971	32681	32599	2e-21	110
Chr11|111808919-111813728	csi_circ_003066	Camellia sinensis	95.48	177	7	1	1473	1649	1031	856	4.01e-73	281
Chr11|111808919-111813728	csi_circ_001924	Camellia sinensis	90	170	11	5	4071	4239	21752	21916	4.13e-53	215
Chr11|111808919-111813728	csi_circ_001688	Camellia sinensis	93.413	167	8	3	4177	4341	16257	16422	5.26e-62	244
Chr11|111808919-111813728	csi_circ_001688	Camellia sinensis	90	120	9	3	1324	1440	16269	16388	3.28e-34	152
Chr11|111808919-111813728	csi_circ_000621	Camellia sinensis	92.398	171	7	3	4189	4357	1524	1690	2.45e-60	239
Chr11|111808919-111813728	csi_circ_002356	Camellia sinensis	95.035	141	6	1	1472	1612	26209	26070	8.87e-55	220
Chr11|111808919-111813728	csi_circ_002355	Camellia sinensis	95.035	141	6	1	1472	1612	28349	28210	8.87e-55	220
Chr11|111808919-111813728	csi_circ_002354	Camellia sinensis	95.035	141	6	1	1472	1612	28394	28255	8.87e-55	220
Chr11|111808919-111813728	csi_circ_002353	Camellia sinensis	95.035	141	6	1	1472	1612	28394	28255	8.87e-55	220
Chr11|111808919-111813728	csi_circ_000645	Camellia sinensis	93.846	65	4	0	1775	1839	8341	8405	4.34e-18	99
Chr11|111808919-111813728	csi_circ_000082	Camellia sinensis	94.891	137	3	4	4201	4336	189381	189248	5.34e-52	211
Chr11|111808919-111813728	csi_circ_000082	Camellia sinensis	90.265	113	6	5	1336	1446	189381	189272	1.97e-31	143
Chr11|111808919-111813728	csi_circ_000082	Camellia sinensis	91.111	45	3	1	4157	4200	189449	189405	5.69e-07	62.1
Chr11|111808919-111813728	csi_circ_000879	Camellia sinensis	96.063	127	5	0	1474	1600	3083	2957	6.9e-51	207
Chr11|111808919-111813728	csi_circ_000878	Camellia sinensis	96.063	127	5	0	1474	1600	3578	3452	6.9e-51	207
Chr11|111808919-111813728	csi_circ_002105	Camellia sinensis	94.915	118	6	0	1465	1582	14004	14121	3.23e-44	185
Chr11|111808919-111813728	csi_circ_000403	Camellia sinensis	98.901	91	1	0	1750	1840	24073	23983	1.52e-37	163
Chr11|111808919-111813728	csi_circ_000402	Camellia sinensis	98.901	91	1	0	1750	1840	24296	24206	1.52e-37	163
Chr11|111808919-111813728	csi_circ_002254	Camellia sinensis	94.949	99	4	1	2129	2227	3540	3637	9.12e-35	154
Chr11|111808919-111813728	csi_circ_002089	Camellia sinensis	98.387	62	1	0	1808	1869	5775	5714	2e-21	110
Chr11|111808919-111813728	csi_circ_002089	Camellia sinensis	97.778	45	1	0	1790	1834	5758	5714	5.65e-12	78.7
Chr11|111808919-111813728	csi_circ_000952	Camellia sinensis	96.875	64	2	0	1925	1988	1886	1823	7.2e-21	108
Chr11|111808919-111813728	csi_circ_000952	Camellia sinensis	95.455	66	3	0	2035	2100	1888	1823	2.59e-20	106
Chr11|111808919-111813728	csi_circ_000952	Camellia sinensis	98.148	54	1	0	2091	2144	1888	1835	5.61e-17	95.3
Chr11|111808919-111813728	csi_circ_002588	Camellia sinensis	92.857	70	5	0	1465	1534	1363	1432	3.35e-19	102
Chr11|111808919-111813728	csi_circ_002136	Camellia sinensis	91.667	72	6	0	1775	1846	2655	2584	1.21e-18	100
Chr11|111808919-111813728	csi_circ_002136	Camellia sinensis	93.548	62	4	0	1820	1881	2645	2584	2.02e-16	93.5
Chr13|110527295-110527708	csi_circ_002147	Camellia sinensis	100	413	0	0	1	413	413	1	0	763
Chr2|68698430-68699833	csi_circ_000590	Camellia sinensis	99.002	1403	7	3	1	1403	1396	1	0	2507
Chr6|154309621-154309954	csi_circ_000522	Camellia sinensis	100	334	0	0	1	334	1	334	1.73e-175	617
Chr8|88325592-88326131	csi_circ_002133	Camellia sinensis	99.074	540	4	1	1	539	540	1	0	968
Chr10|67418391-67418995	csi_circ_000965	Camellia sinensis	99.007	604	6	0	2	605	1	604	0	1083
Chr11|7330054-7330545	csi_circ_001513	Camellia sinensis	99.187	492	2	1	1	492	490	1	0	885
Chr11|7330054-7330545	csi_circ_001512	Camellia sinensis	100	242	0	0	251	492	242	1	3.64e-124	448
Chr11|66108698-66109207	csi_circ_000039	Camellia sinensis	100	510	0	0	1	510	1	510	0	942
Chr13|42017251-42017913	csi_circ_001427	Camellia sinensis	98.19	663	12	0	1	663	6676	7338	0	1158
Chr13|42017251-42017913	csi_circ_001426	Camellia sinensis	98.19	663	12	0	1	663	6676	7338	0	1158
Chr13|42017251-42017913	csi_circ_001424	Camellia sinensis	98.19	663	12	0	1	663	45786	46448	0	1158
Chr13|42017251-42017913	csi_circ_001423	Camellia sinensis	98.19	663	12	0	1	663	52507	53169	0	1158
Chr13|95063394-95065002	csi_circ_001105	Camellia sinensis	98.611	72	1	0	1	72	2431	2502	1.83e-27	128
Chr14|10805609-10810460	csi_circ_000781	Camellia sinensis	99.655	1449	4	1	2	1450	1	1448	0	2647
Chr14|10805609-10810460	csi_circ_000781	Camellia sinensis	95.489	399	6	2	4466	4852	1403	1801	4.51e-177	627
Chr14|10805609-10810460	csi_circ_000780	Camellia sinensis	99.614	1295	4	1	1	1295	1	1294	0	2362
Chr14|10805609-10810460	csi_circ_001235	Camellia sinensis	91.083	157	12	1	3949	4105	7763	7917	5.38e-52	211
Chr14|10805609-10810460	csi_circ_001235	Camellia sinensis	92.045	88	7	0	3897	3984	7877	7964	7.22e-26	124
Chr14|10805609-10810460	csi_circ_001235	Camellia sinensis	92.157	51	3	1	3835	3885	7668	7717	9.53e-10	71.3
Chr14|10805609-10810460	csi_circ_001234	Camellia sinensis	91.083	157	12	1	3949	4105	7779	7933	5.38e-52	211
Chr14|10805609-10810460	csi_circ_001234	Camellia sinensis	92.045	88	7	0	3897	3984	7893	7980	7.22e-26	124
Chr14|10805609-10810460	csi_circ_001234	Camellia sinensis	92.157	51	3	1	3835	3885	7684	7733	9.53e-10	71.3
Chr14|10805609-10810460	csi_circ_000582	Camellia sinensis	92.157	51	3	1	3835	3885	1536	1585	9.53e-10	71.3
Chr14|10805609-10810460	csi_circ_001948	Camellia sinensis	90.123	162	14	2	3788	3948	13450	13290	1.94e-51	209
Chr14|10805609-10810460	csi_circ_002929	Camellia sinensis	99.16	357	3	0	4104	4460	14060	14416	0	643
Chr14|10805609-10810460	csi_circ_002929	Camellia sinensis	95.833	168	7	0	1603	1770	14310	14477	2.43e-70	272
Chr14|10805609-10810460	csi_circ_002929	Camellia sinensis	94.737	38	2	0	1764	1801	8295	8258	2.06e-06	60.2
Chr14|10805609-10810460	csi_circ_000198	Camellia sinensis	90.196	51	5	0	3763	3813	8654	8604	1.23e-08	67.6
Chr14|10805609-10810460	csi_circ_000198	Camellia sinensis	91.111	45	4	0	3904	3948	8278	8234	5.74e-07	62.1
Chr14|10805609-10810460	csi_circ_002105	Camellia sinensis	97.845	232	5	0	4235	4466	14121	13890	2.98e-109	401
Chr14|10805609-10810460	csi_circ_002105	Camellia sinensis	97.887	142	3	0	1603	1744	14002	13861	1.48e-62	246
Chr14|10805609-10810460	csi_circ_002581	Camellia sinensis	94.286	70	4	0	4116	4185	52510	52579	7.27e-21	108
Chr14|10805609-10810460	csi_circ_002581	Camellia sinensis	93.617	47	2	1	4096	4142	52559	52604	3.43e-09	69.4
Chr14|10805609-10810460	csi_circ_002903	Camellia sinensis	91.873	283	20	2	1603	1885	12830	13109	1.79e-106	392
Chr14|10805609-10810460	csi_circ_002903	Camellia sinensis	97.887	142	3	0	1603	1744	5240	5381	1.48e-62	246
Chr14|10805609-10810460	csi_circ_001129	Camellia sinensis	92.171	281	11	8	2608	2886	2248	2519	8.33e-105	387
Chr14|10805609-10810460	csi_circ_001924	Camellia sinensis	90.559	286	17	9	1647	1929	22025	21747	8.39e-100	370
Chr14|10805609-10810460	csi_circ_001924	Camellia sinensis	93.007	143	7	3	1630	1770	15251	15110	2.5e-50	206
Chr14|10805609-10810460	csi_circ_002588	Camellia sinensis	96.774	186	6	0	4281	4466	1434	1249	5.16e-82	311
Chr14|10805609-10810460	csi_circ_002588	Camellia sinensis	93.617	188	10	2	1603	1789	1361	1175	1.46e-72	279
Chr14|10805609-10810460	csi_circ_001116	Camellia sinensis	94.924	197	8	2	1603	1799	1437	1243	6.67e-81	307
Chr14|10805609-10810460	csi_circ_003095	Camellia sinensis	95.213	188	9	0	1603	1790	761	574	4.02e-78	298
Chr14|10805609-10810460	csi_circ_002984	Camellia sinensis	100	36	0	0	4107	4142	6345	6380	1.23e-08	67.6
Chr14|10805609-10810460	csi_circ_002983	Camellia sinensis	100	36	0	0	4107	4142	6345	6380	1.23e-08	67.6
Chr14|10805609-10810460	csi_circ_002982	Camellia sinensis	100	36	0	0	4107	4142	9130	9165	1.23e-08	67.6
Chr14|10805609-10810460	csi_circ_002981	Camellia sinensis	100	36	0	0	4107	4142	10261	10296	1.23e-08	67.6
Chr14|10805609-10810460	csi_circ_002517	Camellia sinensis	93.122	189	11	2	1583	1770	7404	7591	1.88e-71	276
Chr14|10805609-10810460	csi_circ_000870	Camellia sinensis	91.457	199	11	3	1603	1801	5785	5593	3.15e-69	268
Chr14|10805609-10810460	csi_circ_000081	Camellia sinensis	94.643	168	9	0	1603	1770	13482	13315	5.27e-67	261
Chr14|10805609-10810460	csi_circ_000080	Camellia sinensis	94.643	168	9	0	1603	1770	21536	21369	5.27e-67	261
Chr14|10805609-10810460	csi_circ_000079	Camellia sinensis	94.643	168	9	0	1603	1770	25337	25170	5.27e-67	261
Chr14|10805609-10810460	csi_circ_000078	Camellia sinensis	94.643	168	9	0	1603	1770	33645	33478	5.27e-67	261
Chr14|10805609-10810460	csi_circ_000077	Camellia sinensis	94.643	168	9	0	1603	1770	33989	33822	5.27e-67	261
Chr14|10805609-10810460	csi_circ_000076	Camellia sinensis	94.643	168	9	0	1603	1770	34241	34074	5.27e-67	261
Chr14|10805609-10810460	csi_circ_000075	Camellia sinensis	94.643	168	9	0	1603	1770	48694	48527	5.27e-67	261
Chr14|10805609-10810460	csi_circ_001580	Camellia sinensis	91.398	186	15	1	3799	3984	32497	32681	8.82e-65	254
Chr14|10805609-10810460	csi_circ_000425	Camellia sinensis	90.58	138	12	1	4104	4240	5322	5459	4.22e-43	182
Chr14|10805609-10810460	csi_circ_000127	Camellia sinensis	91.477	176	10	4	1630	1802	1174	1001	8.88e-60	237
Chr14|10805609-10810460	csi_circ_002174	Camellia sinensis	90.541	148	5	4	1655	1802	5812	5674	9.07e-45	187
Chr14|10805609-10810460	csi_circ_002089	Camellia sinensis	97.778	45	1	0	4116	4160	5714	5758	5.7e-12	78.7
Chr14|10805609-10810460	csi_circ_000295	Camellia sinensis	90.441	136	10	3	1785	1919	3063	2930	1.96e-41	176
Chr14|10805609-10810460	csi_circ_000294	Camellia sinensis	90.441	136	10	3	1785	1919	7463	7330	1.96e-41	176
Chr14|10805609-10810460	csi_circ_000403	Camellia sinensis	95.604	91	3	1	4110	4199	23983	24073	5.54e-32	145
Chr14|10805609-10810460	csi_circ_000402	Camellia sinensis	95.604	91	3	1	4110	4199	24206	24296	5.54e-32	145
Chr14|10805609-10810460	csi_circ_002254	Camellia sinensis	92.929	99	6	1	3814	3912	3637	3540	1.99e-31	143
Chr14|10805609-10810460	csi_circ_000952	Camellia sinensis	100	64	0	0	3997	4060	1823	1886	3.36e-24	119
Chr14|10805609-10810460	csi_circ_000952	Camellia sinensis	100	47	0	0	3960	4006	1842	1888	9.47e-15	87.9
Chr14|10805609-10810460	csi_circ_000952	Camellia sinensis	96.154	52	2	0	3897	3948	1835	1886	3.4e-14	86.1
Chr14|10805609-10810460	csi_circ_002136	Camellia sinensis	94.444	72	4	0	4104	4175	2584	2655	5.62e-22	111
Chr14|10805609-10810460	csi_circ_000248	Camellia sinensis	97.297	37	1	0	1766	1802	1281	1245	1.6e-07	63.9
Chr14|10805609-10810460	csi_circ_001597	Camellia sinensis	92.857	42	1	1	1762	1801	679	638	2.06e-06	60.2
Chr15|11528857-11529227	csi_circ_002401	Camellia sinensis	98.123	373	5	1	1	371	677	305	0	649
Chr1|182794221-182794790	csi_circ_002411	Camellia sinensis	99.297	569	2	1	1	569	567	1	0	1027
Chr14|47328580-47328918	csi_circ_002905	Camellia sinensis	98.684	228	3	0	1	228	1	228	1.49e-111	405
Chr14|47328580-47328918	csi_circ_002905	Camellia sinensis	94.007	267	13	1	73	339	31	294	1.93e-110	401
Chr15|97124693-97125148	csi_circ_001658	Camellia sinensis	99.56	455	2	0	1	455	455	1	0	830
Chr2|6360254-6362325	csi_circ_002070	Camellia sinensis	91.071	112	4	5	1092	1201	22324	22431	6.53e-33	147
Chr2|6360254-6362325	csi_circ_000794	Camellia sinensis	91.667	108	5	4	1083	1189	1238	1342	6.53e-33	147
Chr2|6360254-6362325	csi_circ_000793	Camellia sinensis	91.667	108	5	4	1083	1189	5750	5854	6.53e-33	147
Chr2|6360254-6362325	csi_circ_000082	Camellia sinensis	92.157	102	4	3	1101	1201	44697	44795	3.04e-31	141
Chr2|6360254-6362325	csi_circ_000081	Camellia sinensis	92.157	102	4	3	1101	1201	62815	62913	3.04e-31	141
Chr2|6360254-6362325	csi_circ_000080	Camellia sinensis	92.157	102	4	3	1101	1201	70869	70967	3.04e-31	141
Chr2|6360254-6362325	csi_circ_000079	Camellia sinensis	92.157	102	4	3	1101	1201	74670	74768	3.04e-31	141
Chr2|6360254-6362325	csi_circ_000078	Camellia sinensis	92.157	102	4	3	1101	1201	82978	83076	3.04e-31	141
Chr2|6360254-6362325	csi_circ_000077	Camellia sinensis	92.157	102	4	3	1101	1201	83322	83420	3.04e-31	141
Chr2|6360254-6362325	csi_circ_000076	Camellia sinensis	92.157	102	4	3	1101	1201	83574	83672	3.04e-31	141
Chr2|6360254-6362325	csi_circ_000075	Camellia sinensis	92.157	102	4	3	1101	1201	98027	98125	3.04e-31	141
Chr2|157421678-157422276	csi_circ_002836	Camellia sinensis	100	598	0	0	2	599	1	598	0	1105
Chr3|128488409-128488646	csi_circ_001046	Camellia sinensis	99.578	237	1	0	2	238	1	237	4.65e-120	433
Chr3|128488409-128488646	csi_circ_001045	Camellia sinensis	99.578	237	1	0	2	238	1	237	4.65e-120	433
Chr6|132070870-132071907	csi_circ_002946	Camellia sinensis	99.807	1038	2	0	1	1038	56443	55406	0	1906
Chr6|132070870-132071907	csi_circ_002945	Camellia sinensis	99.807	1038	2	0	1	1038	56443	55406	0	1906
Chr6|132070870-132071907	csi_circ_002952	Camellia sinensis	99.807	1037	2	0	1	1037	1037	1	0	1905
Chr6|132070870-132071907	csi_circ_002951	Camellia sinensis	99.807	1037	2	0	1	1037	1037	1	0	1905
Chr6|172205960-172206380	csi_circ_001121	Camellia sinensis	99.525	421	2	0	1	421	1	421	0	767
Chr7|71702017-71703059	csi_circ_000050	Camellia sinensis	99.904	1043	1	0	1	1043	1	1043	0	1921
Chr7|73073330-73074318	csi_circ_000653	Camellia sinensis	99.494	988	4	1	2	989	1	987	0	1796
Chr7|145319534-145320099	csi_circ_000891	Camellia sinensis	98.584	565	7	1	1	565	564	1	0	998
Chr2|4583715-4589374	csi_circ_002257	Camellia sinensis	99.781	913	1	1	4749	5660	1	913	0	1674
Chr2|4583715-4589374	csi_circ_000198	Camellia sinensis	91.489	47	4	0	2145	2191	8233	8279	5.18e-08	65.8
Chr2|4583715-4589374	csi_circ_000198	Camellia sinensis	97.059	34	1	0	1846	1879	8311	8344	8.67e-06	58.4
Chr2|4583715-4589374	csi_circ_001235	Camellia sinensis	91.852	135	8	2	4262	4396	6047	5916	3.81e-44	185
Chr2|4583715-4589374	csi_circ_001235	Camellia sinensis	90.426	94	9	0	1989	2082	7861	7768	8.42e-26	124
Chr2|4583715-4589374	csi_circ_001235	Camellia sinensis	90.909	88	8	0	2110	2197	7964	7877	3.92e-24	119
Chr2|4583715-4589374	csi_circ_001234	Camellia sinensis	91.852	135	8	2	4262	4396	6063	5932	3.81e-44	185
Chr2|4583715-4589374	csi_circ_001234	Camellia sinensis	90.426	94	9	0	1989	2082	7877	7784	8.42e-26	124
Chr2|4583715-4589374	csi_circ_001234	Camellia sinensis	90.909	88	8	0	2110	2197	7980	7893	3.92e-24	119
Chr2|4583715-4589374	csi_circ_001948	Camellia sinensis	91.489	47	4	0	2145	2191	13289	13335	5.18e-08	65.8
Chr2|4583715-4589374	csi_circ_002929	Camellia sinensis	99.74	385	1	0	1526	1910	14418	14034	0	706
Chr2|4583715-4589374	csi_circ_002929	Camellia sinensis	98.81	168	2	0	4432	4599	14473	14306	1.3e-78	300
Chr2|4583715-4589374	csi_circ_002929	Camellia sinensis	98.81	168	2	0	1358	1525	14473	14306	1.3e-78	300
Chr2|4583715-4589374	csi_circ_000582	Camellia sinensis	90.414	532	49	2	2585	3115	1310	780	0	699
Chr2|4583715-4589374	csi_circ_000582	Camellia sinensis	92.511	227	15	2	1916	2141	1858	1633	7.74e-86	324
Chr2|4583715-4589374	csi_circ_000582	Camellia sinensis	95.89	146	6	0	2054	2199	1776	1631	1.04e-59	237
Chr2|4583715-4589374	csi_circ_002129	Camellia sinensis	90	60	6	0	2585	2644	5262	5321	6.65e-12	78.7
Chr2|4583715-4589374	csi_circ_002128	Camellia sinensis	90	60	6	0	2585	2644	11862	11921	6.65e-12	78.7
Chr2|4583715-4589374	csi_circ_002127	Camellia sinensis	90	60	6	0	2585	2644	12170	12229	6.65e-12	78.7
Chr2|4583715-4589374	csi_circ_002126	Camellia sinensis	90	60	6	0	2585	2644	20182	20241	6.65e-12	78.7
Chr2|4583715-4589374	csi_circ_000557	Camellia sinensis	94.172	326	10	4	4412	4728	24723	24398	2.59e-135	488
Chr2|4583715-4589374	csi_circ_000557	Camellia sinensis	94.136	324	10	4	1338	1652	24723	24400	3.35e-134	484
Chr2|4583715-4589374	csi_circ_002234	Camellia sinensis	90.805	174	15	1	1747	1919	31059	31232	4.83e-58	231
Chr2|4583715-4589374	csi_circ_000969	Camellia sinensis	90.435	345	33	0	2585	2929	14895	14551	2.63e-125	455
Chr2|4583715-4589374	csi_circ_002105	Camellia sinensis	99.561	228	1	0	1526	1753	13894	14121	1.24e-113	416
Chr2|4583715-4589374	csi_circ_002105	Camellia sinensis	98.63	146	2	0	1380	1525	13861	14006	2.21e-66	259
Chr2|4583715-4589374	csi_circ_002105	Camellia sinensis	98.63	146	2	0	4454	4599	13861	14006	2.21e-66	259
Chr2|4583715-4589374	csi_circ_000645	Camellia sinensis	97.297	37	1	0	1952	1988	8598	8634	1.86e-07	63.9
Chr2|4583715-4589374	csi_circ_000644	Camellia sinensis	97.297	37	1	0	1952	1988	21113	21149	1.86e-07	63.9
Chr2|4583715-4589374	csi_circ_000140	Camellia sinensis	97.222	36	1	0	1952	1987	6051	6086	6.7e-07	62.1
Chr2|4583715-4589374	csi_circ_000139	Camellia sinensis	97.222	36	1	0	1952	1987	6051	6086	6.7e-07	62.1
Chr2|4583715-4589374	csi_circ_000425	Camellia sinensis	92.025	163	12	1	1748	1909	5459	5297	6.24e-57	228
Chr2|4583715-4589374	csi_circ_002686	Camellia sinensis	95.722	187	6	2	1341	1525	33946	34132	1.3e-78	300
Chr2|4583715-4589374	csi_circ_002685	Camellia sinensis	95.722	187	6	2	1341	1525	33951	34137	1.3e-78	300
Chr2|4583715-4589374	csi_circ_002903	Camellia sinensis	94.146	205	8	4	1329	1530	13022	12819	2.17e-81	309
Chr2|4583715-4589374	csi_circ_002903	Camellia sinensis	97.386	153	2	2	4454	4604	5381	5229	2.21e-66	259
Chr2|4583715-4589374	csi_circ_002903	Camellia sinensis	97.386	153	2	2	1380	1530	5381	5229	2.21e-66	259
Chr2|4583715-4589374	csi_circ_002588	Camellia sinensis	94.521	219	7	3	1312	1525	1147	1365	1.29e-88	333
Chr2|4583715-4589374	csi_circ_002588	Camellia sinensis	94.521	219	7	3	4386	4599	1147	1365	1.29e-88	333
Chr2|4583715-4589374	csi_circ_002588	Camellia sinensis	98.901	182	2	0	1526	1707	1253	1434	2.15e-86	326
Chr2|4583715-4589374	csi_circ_002984	Camellia sinensis	100	36	0	0	1881	1916	6380	6345	1.44e-08	67.6
Chr2|4583715-4589374	csi_circ_002984	Camellia sinensis	100	36	0	0	1846	1881	6380	6345	1.44e-08	67.6
Chr2|4583715-4589374	csi_circ_002983	Camellia sinensis	100	36	0	0	1881	1916	6380	6345	1.44e-08	67.6
Chr2|4583715-4589374	csi_circ_002983	Camellia sinensis	100	36	0	0	1846	1881	6380	6345	1.44e-08	67.6
Chr2|4583715-4589374	csi_circ_002982	Camellia sinensis	100	36	0	0	1881	1916	9165	9130	1.44e-08	67.6
Chr2|4583715-4589374	csi_circ_002982	Camellia sinensis	100	36	0	0	1846	1881	9165	9130	1.44e-08	67.6
Chr2|4583715-4589374	csi_circ_002981	Camellia sinensis	100	36	0	0	1881	1916	10296	10261	1.44e-08	67.6
Chr2|4583715-4589374	csi_circ_002981	Camellia sinensis	100	36	0	0	1846	1881	10296	10261	1.44e-08	67.6
Chr2|4583715-4589374	csi_circ_002581	Camellia sinensis	93.578	109	6	1	2092	2199	37960	37852	6.42e-37	161
Chr2|4583715-4589374	csi_circ_002581	Camellia sinensis	92.523	107	7	1	2036	2141	37960	37854	3.86e-34	152
Chr2|4583715-4589374	csi_circ_002581	Camellia sinensis	90.722	97	7	1	1846	1942	52604	52510	6.51e-27	128
Chr2|4583715-4589374	csi_circ_002581	Camellia sinensis	90.323	93	9	0	1990	2082	37949	37857	3.03e-25	122
Chr2|4583715-4589374	csi_circ_002581	Camellia sinensis	94.286	70	4	0	1803	1872	52579	52510	8.48e-21	108
Chr2|4583715-4589374	csi_circ_002581	Camellia sinensis	91.667	72	2	2	1881	1952	52692	52625	1.84e-17	97.1
Chr2|4583715-4589374	csi_circ_003095	Camellia sinensis	95.96	198	6	2	1329	1525	569	765	1e-84	320
Chr2|4583715-4589374	csi_circ_003095	Camellia sinensis	95.96	198	6	2	4403	4599	569	765	1e-84	320
Chr2|4583715-4589374	csi_circ_002985	Camellia sinensis	93.011	186	6	7	1330	1509	2584	2768	4.76e-68	265
Chr2|4583715-4589374	csi_circ_002985	Camellia sinensis	90.503	179	2	2	1526	1689	2669	2847	8.07e-56	224
Chr2|4583715-4589374	csi_circ_001924	Camellia sinensis	92.025	163	7	6	1336	1497	21880	22037	8.07e-56	224
Chr2|4583715-4589374	csi_circ_001924	Camellia sinensis	93.525	139	6	3	1358	1494	15114	15251	1.05e-49	204
Chr2|4583715-4589374	csi_circ_001924	Camellia sinensis	93.525	139	6	3	4432	4568	15114	15251	1.05e-49	204
Chr2|4583715-4589374	csi_circ_001116	Camellia sinensis	94.472	199	7	4	1329	1525	1245	1441	1.01e-79	303
Chr2|4583715-4589374	csi_circ_001116	Camellia sinensis	94.472	199	7	4	4403	4599	1245	1441	1.01e-79	303
Chr2|4583715-4589374	csi_circ_001262	Camellia sinensis	96.591	176	6	0	3786	3961	3977	3802	2.18e-76	292
Chr2|4583715-4589374	csi_circ_001261	Camellia sinensis	96.591	176	6	0	3786	3961	3977	3802	2.18e-76	292
Chr2|4583715-4589374	csi_circ_001260	Camellia sinensis	96.591	176	6	0	3786	3961	4757	4582	2.18e-76	292
Chr2|4583715-4589374	csi_circ_001259	Camellia sinensis	96.591	176	6	0	3786	3961	5992	5817	2.18e-76	292
Chr2|4583715-4589374	csi_circ_000870	Camellia sinensis	93.939	198	5	5	1329	1525	5598	5789	2.18e-76	292
Chr2|4583715-4589374	csi_circ_000870	Camellia sinensis	93.939	198	5	5	4403	4599	5598	5789	2.18e-76	292
Chr2|4583715-4589374	csi_circ_002517	Camellia sinensis	98.16	163	3	0	4432	4594	7587	7425	3.65e-74	285
Chr2|4583715-4589374	csi_circ_002517	Camellia sinensis	98.16	163	3	0	1358	1520	7587	7425	3.65e-74	285
Chr2|4583715-4589374	csi_circ_000081	Camellia sinensis	97.024	168	5	0	1358	1525	13319	13486	1.31e-73	283
Chr2|4583715-4589374	csi_circ_000081	Camellia sinensis	97.024	168	5	0	4432	4599	13319	13486	1.31e-73	283
Chr2|4583715-4589374	csi_circ_000080	Camellia sinensis	97.024	168	5	0	1358	1525	21373	21540	1.31e-73	283
Chr2|4583715-4589374	csi_circ_000080	Camellia sinensis	97.024	168	5	0	4432	4599	21373	21540	1.31e-73	283
Chr2|4583715-4589374	csi_circ_000079	Camellia sinensis	97.024	168	5	0	1358	1525	25174	25341	1.31e-73	283
Chr2|4583715-4589374	csi_circ_000079	Camellia sinensis	97.024	168	5	0	4432	4599	25174	25341	1.31e-73	283
Chr2|4583715-4589374	csi_circ_000078	Camellia sinensis	97.024	168	5	0	1358	1525	33482	33649	1.31e-73	283
Chr2|4583715-4589374	csi_circ_000078	Camellia sinensis	97.024	168	5	0	4432	4599	33482	33649	1.31e-73	283
Chr2|4583715-4589374	csi_circ_000077	Camellia sinensis	97.024	168	5	0	1358	1525	33826	33993	1.31e-73	283
Chr2|4583715-4589374	csi_circ_000077	Camellia sinensis	97.024	168	5	0	4432	4599	33826	33993	1.31e-73	283
Chr2|4583715-4589374	csi_circ_000076	Camellia sinensis	97.024	168	5	0	1358	1525	34078	34245	1.31e-73	283
Chr2|4583715-4589374	csi_circ_000076	Camellia sinensis	97.024	168	5	0	4432	4599	34078	34245	1.31e-73	283
Chr2|4583715-4589374	csi_circ_000075	Camellia sinensis	97.024	168	5	0	1358	1525	48531	48698	1.31e-73	283
Chr2|4583715-4589374	csi_circ_000075	Camellia sinensis	97.024	168	5	0	4432	4599	48531	48698	1.31e-73	283
Chr2|4583715-4589374	csi_circ_000295	Camellia sinensis	92.857	168	8	2	4262	4425	2929	3096	8.02e-61	241
Chr2|4583715-4589374	csi_circ_000294	Camellia sinensis	92.857	168	8	2	4262	4425	7329	7496	8.02e-61	241
Chr2|4583715-4589374	csi_circ_002089	Camellia sinensis	98.387	62	1	0	1881	1942	5775	5714	2.36e-21	110
Chr2|4583715-4589374	csi_circ_002089	Camellia sinensis	97.778	45	1	0	1828	1872	5758	5714	6.65e-12	78.7
Chr2|4583715-4589374	csi_circ_000127	Camellia sinensis	90.244	164	8	7	1336	1494	1014	1174	8.13e-51	207
Chr2|4583715-4589374	csi_circ_000127	Camellia sinensis	90.244	164	8	7	4410	4568	1014	1174	8.13e-51	207
Chr2|4583715-4589374	csi_circ_002174	Camellia sinensis	93.056	144	0	6	1329	1471	5680	5814	3.78e-49	202
Chr2|4583715-4589374	csi_circ_002174	Camellia sinensis	93.056	144	0	6	4403	4545	5680	5814	3.78e-49	202
Chr2|4583715-4589374	csi_circ_002796	Camellia sinensis	92.913	127	7	2	4260	4386	29957	29833	1.37e-43	183
Chr2|4583715-4589374	csi_circ_000403	Camellia sinensis	95.604	91	3	1	1789	1878	24073	23983	6.47e-32	145
Chr2|4583715-4589374	csi_circ_000403	Camellia sinensis	94.231	52	2	1	1898	1949	24033	23983	6.65e-12	78.7
Chr2|4583715-4589374	csi_circ_000402	Camellia sinensis	95.604	91	3	1	1789	1878	24296	24206	6.47e-32	145
Chr2|4583715-4589374	csi_circ_000402	Camellia sinensis	94.231	52	2	1	1898	1949	24256	24206	6.65e-12	78.7
Chr2|4583715-4589374	csi_circ_001580	Camellia sinensis	96.667	90	3	0	2110	2199	32681	32592	1.39e-33	150
Chr2|4583715-4589374	csi_circ_001580	Camellia sinensis	92.045	88	7	0	2054	2141	32681	32594	8.42e-26	124
Chr2|4583715-4589374	csi_circ_001580	Camellia sinensis	90.361	83	8	0	1998	2080	32681	32599	2.36e-21	110
Chr2|4583715-4589374	csi_circ_002254	Camellia sinensis	90.179	112	11	0	2259	2370	3557	3668	1.8e-32	147
Chr2|4583715-4589374	csi_circ_000952	Camellia sinensis	98.438	64	1	0	2090	2153	1886	1823	1.82e-22	113
Chr2|4583715-4589374	csi_circ_000952	Camellia sinensis	100	54	0	0	2144	2197	1888	1835	1.42e-18	100
Chr2|4583715-4589374	csi_circ_000952	Camellia sinensis	90.141	71	7	0	2034	2104	1886	1816	2.38e-16	93.5
Chr2|4583715-4589374	csi_circ_002136	Camellia sinensis	94.444	72	4	0	1813	1884	2655	2584	6.56e-22	111
Chr2|4583715-4589374	csi_circ_002136	Camellia sinensis	91.935	62	5	0	1858	1919	2645	2584	1.11e-14	87.9
Chr2|4583715-4589374	csi_circ_002136	Camellia sinensis	90.476	63	5	1	1893	1955	2645	2584	5.14e-13	82.4
Chr2|4583715-4589374	csi_circ_002111	Camellia sinensis	97.619	42	1	0	4446	4487	2183	2142	3.09e-10	73.1
Chr2|4583715-4589374	csi_circ_002111	Camellia sinensis	97.619	42	1	0	1372	1413	2183	2142	3.09e-10	73.1
Chr4|44883190-44885260	csi_circ_001716	Camellia sinensis	96.785	1182	26	6	899	2071	26396	27574	0	1962
Chr4|44883190-44885260	csi_circ_001716	Camellia sinensis	97.583	786	17	2	1	785	25459	26243	0	1345
Chr4|44883190-44885260	csi_circ_001750	Camellia sinensis	91.358	81	5	2	651	730	655	734	8.56e-22	110
Chr4|44883190-44885260	csi_circ_002019	Camellia sinensis	90.411	73	5	2	659	730	3180	3251	2.4e-17	95.3
Chr4|44883190-44885260	csi_circ_002018	Camellia sinensis	90.411	73	5	2	659	730	3180	3251	2.4e-17	95.3
Chr6|78386892-78388325	csi_circ_000359	Camellia sinensis	99.163	1433	12	0	1	1433	1433	1	0	2580
Chr6|88976631-88983924	csi_circ_000503	Camellia sinensis	98.418	4868	53	6	1224	6088	8914	4068	0	8541
Chr6|88976631-88983924	csi_circ_000503	Camellia sinensis	98.282	291	4	1	1224	1514	4195	3906	2.57e-141	508
Chr6|88976631-88983924	csi_circ_000503	Camellia sinensis	97.938	291	5	1	6002	6292	4195	3906	1.19e-139	503
Chr6|88976631-88983924	csi_circ_000503	Camellia sinensis	97.595	291	6	1	6002	6292	8914	8625	5.56e-138	497
Chr6|88976631-88983924	csi_circ_000503	Camellia sinensis	95.833	120	3	2	1192	1310	4186	4068	2.94e-46	193
Chr6|88976631-88983924	csi_circ_000503	Camellia sinensis	94.167	120	5	2	1192	1310	8905	8787	6.36e-43	182
Chr6|88976631-88983924	csi_circ_000503	Camellia sinensis	93.333	120	6	2	5929	6047	8905	8787	2.96e-41	176
Chr6|88976631-88983924	csi_circ_000503	Camellia sinensis	93.182	88	4	2	6043	6129	4195	4109	8.4e-27	128
Chr6|88976631-88983924	csi_circ_000503	Camellia sinensis	93.182	88	4	2	1265	1351	4195	4109	8.4e-27	128
Chr6|88976631-88983924	csi_circ_000503	Camellia sinensis	92.405	79	4	2	5929	6006	4145	4068	8.46e-22	111
Chr6|88976631-88983924	csi_circ_000503	Camellia sinensis	92.405	79	4	2	1192	1269	4145	4068	8.46e-22	111
Chr6|88976631-88983924	csi_circ_000502	Camellia sinensis	98.418	4868	53	6	1224	6088	8915	4069	0	8541
Chr6|88976631-88983924	csi_circ_000502	Camellia sinensis	98.282	291	4	1	1224	1514	4196	3907	2.57e-141	508
Chr6|88976631-88983924	csi_circ_000502	Camellia sinensis	97.938	291	5	1	6002	6292	4196	3907	1.19e-139	503
Chr6|88976631-88983924	csi_circ_000502	Camellia sinensis	97.595	291	6	1	6002	6292	8915	8626	5.56e-138	497
Chr6|88976631-88983924	csi_circ_000502	Camellia sinensis	95.833	120	3	2	1192	1310	4187	4069	2.94e-46	193
Chr6|88976631-88983924	csi_circ_000502	Camellia sinensis	94.167	120	5	2	1192	1310	8906	8788	6.36e-43	182
Chr6|88976631-88983924	csi_circ_000502	Camellia sinensis	93.333	120	6	2	5929	6047	8906	8788	2.96e-41	176
Chr6|88976631-88983924	csi_circ_000502	Camellia sinensis	93.182	88	4	2	6043	6129	4196	4110	8.4e-27	128
Chr6|88976631-88983924	csi_circ_000502	Camellia sinensis	93.182	88	4	2	1265	1351	4196	4110	8.4e-27	128
Chr6|88976631-88983924	csi_circ_000502	Camellia sinensis	92.405	79	4	2	5929	6006	4146	4069	8.46e-22	111
Chr6|88976631-88983924	csi_circ_000502	Camellia sinensis	92.405	79	4	2	1192	1269	4146	4069	8.46e-22	111
Chr6|88976631-88983924	csi_circ_002380	Camellia sinensis	99.574	1175	5	0	1	1175	2166	992	0	2143
Chr6|88976631-88983924	csi_circ_002380	Camellia sinensis	98.901	1001	9	1	6293	7293	999	1	0	1786
Chr6|88976631-88983924	csi_circ_002923	Camellia sinensis	97.442	430	10	1	1224	1653	6926	6498	0	732
Chr6|88976631-88983924	csi_circ_002923	Camellia sinensis	97.251	291	7	1	6002	6292	6926	6637	2.59e-136	492
Chr6|88976631-88983924	csi_circ_002923	Camellia sinensis	97.38	229	6	0	1224	1452	6260	6488	9.7e-106	390
Chr6|88976631-88983924	csi_circ_002923	Camellia sinensis	96.943	229	7	0	6002	6230	6260	6488	4.51e-104	385
Chr6|88976631-88983924	csi_circ_002923	Camellia sinensis	92.969	128	6	3	1184	1310	6262	6387	1.77e-43	183
Chr6|88976631-88983924	csi_circ_002923	Camellia sinensis	92.188	128	7	3	5921	6047	6262	6387	8.22e-42	178
Chr6|88976631-88983924	csi_circ_002923	Camellia sinensis	93.333	120	6	2	1192	1310	6917	6799	2.96e-41	176
Chr6|88976631-88983924	csi_circ_002923	Camellia sinensis	92.5	120	7	2	5929	6047	6917	6799	1.38e-39	171
Chr6|88976631-88983924	csi_circ_001338	Camellia sinensis	97.462	394	9	1	5903	6296	11363	11755	0	671
Chr6|88976631-88983924	csi_circ_001338	Camellia sinensis	91.422	443	35	3	6293	6733	39404	39845	3.18e-170	604
Chr6|88976631-88983924	csi_circ_001338	Camellia sinensis	98.142	323	5	1	1192	1514	11430	11751	1.94e-157	562
Chr6|88976631-88983924	csi_circ_001338	Camellia sinensis	94.475	181	8	2	1172	1351	11369	11548	7.88e-72	278
Chr6|88976631-88983924	csi_circ_001338	Camellia sinensis	93.789	161	8	2	5970	6129	11389	11548	1.03e-60	241
Chr6|88976631-88983924	csi_circ_001338	Camellia sinensis	93.789	161	8	2	5929	6088	11430	11589	1.03e-60	241
Chr6|88976631-88983924	csi_circ_001338	Camellia sinensis	96.19	105	4	0	1233	1337	11389	11493	3.83e-40	172
Chr6|88976631-88983924	csi_circ_001338	Camellia sinensis	96.154	104	4	0	6012	6115	11390	11493	1.38e-39	171
Chr6|88976631-88983924	csi_circ_001338	Camellia sinensis	91.139	79	5	2	1274	1351	11389	11466	3.94e-20	106
Chr6|88976631-88983924	csi_circ_001338	Camellia sinensis	91.139	79	5	2	6052	6129	11389	11466	3.94e-20	106
Chr6|88976631-88983924	csi_circ_001338	Camellia sinensis	91.139	79	5	2	1192	1269	11512	11589	3.94e-20	106
Chr6|88976631-88983924	csi_circ_001338	Camellia sinensis	91.139	79	5	2	5929	6006	11512	11589	3.94e-20	106
Chr6|88976631-88983924	csi_circ_002289	Camellia sinensis	93.708	445	24	3	6293	6734	2128	2571	0	664
Chr6|88976631-88983924	csi_circ_002288	Camellia sinensis	93.708	445	24	3	6293	6734	2138	2581	0	664
Chr6|88976631-88983924	csi_circ_002322	Camellia sinensis	96.104	385	12	1	1495	1879	23067	22686	2.44e-176	625
Chr6|88976631-88983924	csi_circ_001203	Camellia sinensis	91.723	447	31	4	6293	6734	3598	3153	1.47e-173	616
Chr6|88976631-88983924	csi_circ_002909	Camellia sinensis	91.15	452	32	7	6293	6738	2207	2656	8.85e-171	606
Chr6|88976631-88983924	csi_circ_001395	Camellia sinensis	97.727	352	7	1	1224	1575	745	1095	3.18e-170	604
Chr6|88976631-88983924	csi_circ_001395	Camellia sinensis	97.595	291	6	1	6002	6292	745	1034	5.56e-138	497
Chr6|88976631-88983924	csi_circ_001395	Camellia sinensis	93.277	119	6	2	1193	1310	755	872	1.06e-40	174
Chr6|88976631-88983924	csi_circ_001395	Camellia sinensis	98.214	56	1	0	1192	1247	1184	1239	6.59e-18	99
Chr6|88976631-88983924	csi_circ_000557	Camellia sinensis	91.236	445	34	4	6293	6733	6873	7316	4.12e-169	601
Chr6|88976631-88983924	csi_circ_002198	Camellia sinensis	90.26	462	34	6	6293	6745	28453	28912	6.89e-167	593
Chr6|88976631-88983924	csi_circ_002198	Camellia sinensis	90.33	424	37	3	695	1117	26985	27405	1.17e-154	553
Chr6|88976631-88983924	csi_circ_002198	Camellia sinensis	90.909	363	30	2	707	1069	27457	27816	4.33e-134	484
Chr6|88976631-88983924	csi_circ_002197	Camellia sinensis	90.26	462	34	6	6293	6745	37192	37651	6.89e-167	593
Chr6|88976631-88983924	csi_circ_002197	Camellia sinensis	90.33	424	37	3	695	1117	35724	36144	1.17e-154	553
Chr6|88976631-88983924	csi_circ_002197	Camellia sinensis	90.909	363	30	2	707	1069	36196	36555	4.33e-134	484
Chr6|88976631-88983924	csi_circ_002853	Camellia sinensis	93.031	287	13	3	6293	6576	1301	1583	2.07e-112	412
Chr6|88976631-88983924	csi_circ_002852	Camellia sinensis	93.031	287	13	3	6293	6576	3388	3670	2.07e-112	412
Chr6|88976631-88983924	csi_circ_001193	Camellia sinensis	90.625	128	12	0	744	871	10586	10459	1.38e-39	171
Chr6|88976631-88983924	csi_circ_001192	Camellia sinensis	90.625	128	12	0	744	871	10744	10617	1.38e-39	171
Chr6|88976631-88983924	csi_circ_002912	Camellia sinensis	92.583	391	15	5	5913	6300	1114	735	1.51e-153	549
Chr6|88976631-88983924	csi_circ_002912	Camellia sinensis	93.519	324	10	2	1192	1515	1056	744	3.37e-130	472
Chr6|88976631-88983924	csi_circ_002912	Camellia sinensis	93.836	146	9	0	5929	6074	1056	911	1.35e-54	220
Chr6|88976631-88983924	csi_circ_002912	Camellia sinensis	95.192	104	5	0	6012	6115	1096	993	6.4e-38	165
Chr6|88976631-88983924	csi_circ_002912	Camellia sinensis	95.192	104	5	0	1234	1337	1096	993	6.4e-38	165
Chr6|88976631-88983924	csi_circ_002912	Camellia sinensis	94.286	105	6	0	1192	1296	1015	911	8.28e-37	161
Chr6|88976631-88983924	csi_circ_002912	Camellia sinensis	93.333	105	7	0	5929	6033	1015	911	3.85e-35	156
Chr6|88976631-88983924	csi_circ_001447	Camellia sinensis	95.349	172	8	0	5929	6100	772	943	1.02e-70	274
Chr6|88976631-88983924	csi_circ_001447	Camellia sinensis	93.96	149	7	2	1175	1322	796	943	1.04e-55	224
Chr6|88976631-88983924	csi_circ_001447	Camellia sinensis	93.243	148	8	2	5913	6059	797	943	1.74e-53	217
Chr6|88976631-88983924	csi_circ_001447	Camellia sinensis	96.491	114	4	0	1224	1337	763	876	3.8e-45	189
Chr6|88976631-88983924	csi_circ_001447	Camellia sinensis	92.593	108	6	2	1175	1281	837	943	1.39e-34	154
Chr6|88976631-88983924	csi_circ_001447	Camellia sinensis	98.63	73	1	0	1265	1337	763	835	2.34e-27	130
Chr6|88976631-88983924	csi_circ_001447	Camellia sinensis	98.63	73	1	0	6043	6115	763	835	2.34e-27	130
Chr6|88976631-88983924	csi_circ_001446	Camellia sinensis	95.349	172	8	0	5929	6100	797	968	1.02e-70	274
Chr6|88976631-88983924	csi_circ_001446	Camellia sinensis	93.96	149	7	2	1175	1322	821	968	1.04e-55	224
Chr6|88976631-88983924	csi_circ_001446	Camellia sinensis	93.243	148	8	2	5913	6059	822	968	1.74e-53	217
Chr6|88976631-88983924	csi_circ_001446	Camellia sinensis	96.491	114	4	0	1224	1337	788	901	3.8e-45	189
Chr6|88976631-88983924	csi_circ_001446	Camellia sinensis	92.593	108	6	2	1175	1281	862	968	1.39e-34	154
Chr6|88976631-88983924	csi_circ_001446	Camellia sinensis	98.63	73	1	0	1265	1337	788	860	2.34e-27	130
Chr6|88976631-88983924	csi_circ_001446	Camellia sinensis	98.63	73	1	0	6043	6115	788	860	2.34e-27	130
Chr6|88976631-88983924	csi_circ_001445	Camellia sinensis	95.349	172	8	0	5929	6100	844	1015	1.02e-70	274
Chr6|88976631-88983924	csi_circ_001445	Camellia sinensis	93.96	149	7	2	1175	1322	868	1015	1.04e-55	224
Chr6|88976631-88983924	csi_circ_001445	Camellia sinensis	93.243	148	8	2	5913	6059	869	1015	1.74e-53	217
Chr6|88976631-88983924	csi_circ_001445	Camellia sinensis	96.491	114	4	0	1224	1337	835	948	3.8e-45	189
Chr6|88976631-88983924	csi_circ_001445	Camellia sinensis	92.593	108	6	2	1175	1281	909	1015	1.39e-34	154
Chr6|88976631-88983924	csi_circ_001445	Camellia sinensis	98.63	73	1	0	1265	1337	835	907	2.34e-27	130
Chr6|88976631-88983924	csi_circ_001445	Camellia sinensis	98.63	73	1	0	6043	6115	835	907	2.34e-27	130
Chr6|88976631-88983924	csi_circ_001794	Camellia sinensis	97.635	296	6	1	1234	1529	1364	1658	9.23e-141	507
Chr6|88976631-88983924	csi_circ_001794	Camellia sinensis	97.509	281	6	1	6012	6292	1364	1643	2.01e-132	479
Chr6|88976631-88983924	csi_circ_001794	Camellia sinensis	94.737	133	5	2	1176	1306	1346	1478	3.77e-50	206
Chr6|88976631-88983924	csi_circ_001794	Camellia sinensis	93.431	137	6	3	5909	6043	1343	1478	1.75e-48	200
Chr6|88976631-88983924	csi_circ_001794	Camellia sinensis	93.333	75	4	1	1192	1265	1404	1478	3.04e-21	110
Chr6|88976631-88983924	csi_circ_001794	Camellia sinensis	93.333	75	4	1	5929	6002	1404	1478	3.04e-21	110
Chr6|88976631-88983924	csi_circ_001794	Camellia sinensis	91.026	78	5	2	1275	1351	1364	1440	1.42e-19	104
Chr6|88976631-88983924	csi_circ_001794	Camellia sinensis	91.026	78	5	2	6053	6129	1364	1440	1.42e-19	104
Chr6|88976631-88983924	csi_circ_001793	Camellia sinensis	97.635	296	6	1	1234	1529	6064	6358	9.23e-141	507
Chr6|88976631-88983924	csi_circ_001793	Camellia sinensis	97.509	281	6	1	6012	6292	6064	6343	2.01e-132	479
Chr6|88976631-88983924	csi_circ_001793	Camellia sinensis	94.737	133	5	2	1176	1306	6046	6178	3.77e-50	206
Chr6|88976631-88983924	csi_circ_001793	Camellia sinensis	93.431	137	6	3	5909	6043	6043	6178	1.75e-48	200
Chr6|88976631-88983924	csi_circ_001793	Camellia sinensis	93.333	75	4	1	1192	1265	6104	6178	3.04e-21	110
Chr6|88976631-88983924	csi_circ_001793	Camellia sinensis	93.333	75	4	1	5929	6002	6104	6178	3.04e-21	110
Chr6|88976631-88983924	csi_circ_001793	Camellia sinensis	91.026	78	5	2	1275	1351	6064	6140	1.42e-19	104
Chr6|88976631-88983924	csi_circ_001793	Camellia sinensis	91.026	78	5	2	6053	6129	6064	6140	1.42e-19	104
Chr6|88976631-88983924	csi_circ_000125	Camellia sinensis	97.603	292	6	1	1224	1515	19993	19703	1.55e-138	499
Chr6|88976631-88983924	csi_circ_000125	Camellia sinensis	96.656	299	7	3	6002	6299	19993	19697	7.19e-137	494
Chr6|88976631-88983924	csi_circ_000125	Camellia sinensis	94.167	120	5	2	1192	1310	19984	19866	6.36e-43	182
Chr6|88976631-88983924	csi_circ_000125	Camellia sinensis	93.333	120	6	2	5929	6047	19984	19866	2.96e-41	176
Chr6|88976631-88983924	csi_circ_000124	Camellia sinensis	97.603	292	6	1	1224	1515	20010	19720	1.55e-138	499
Chr6|88976631-88983924	csi_circ_000124	Camellia sinensis	96.656	299	7	3	6002	6299	20010	19714	7.19e-137	494
Chr6|88976631-88983924	csi_circ_000124	Camellia sinensis	94.167	120	5	2	1192	1310	20001	19883	6.36e-43	182
Chr6|88976631-88983924	csi_circ_000124	Camellia sinensis	93.333	120	6	2	5929	6047	20001	19883	2.96e-41	176
Chr6|88976631-88983924	csi_circ_000019	Camellia sinensis	97.251	291	7	1	1224	1514	9931	9642	2.59e-136	492
Chr6|88976631-88983924	csi_circ_000019	Camellia sinensis	96.918	292	8	1	6002	6293	9931	9641	3.34e-135	488
Chr6|88976631-88983924	csi_circ_000019	Camellia sinensis	92.5	120	7	2	1192	1310	9922	9804	1.38e-39	171
Chr6|88976631-88983924	csi_circ_000854	Camellia sinensis	90.934	364	20	7	6293	6650	5150	5506	7.24e-132	477
Chr6|88976631-88983924	csi_circ_001924	Camellia sinensis	97.153	281	7	1	1234	1514	7182	7461	9.36e-131	473
Chr6|88976631-88983924	csi_circ_001924	Camellia sinensis	97.153	281	7	1	6012	6292	7182	7461	9.36e-131	473
Chr6|88976631-88983924	csi_circ_001924	Camellia sinensis	92.908	141	7	3	1172	1310	7160	7299	4.88e-49	202
Chr6|88976631-88983924	csi_circ_001924	Camellia sinensis	92.701	137	7	3	5913	6047	7164	7299	8.16e-47	195
Chr6|88976631-88983924	csi_circ_002525	Camellia sinensis	90.265	339	26	6	6400	6733	35467	35803	1.23e-119	436
Chr6|88976631-88983924	csi_circ_002525	Camellia sinensis	98.947	95	1	0	1202	1296	32129	32223	1.38e-39	171
Chr6|88976631-88983924	csi_circ_002525	Camellia sinensis	97.895	95	2	0	1243	1337	32129	32223	6.4e-38	165
Chr6|88976631-88983924	csi_circ_002525	Camellia sinensis	97.895	95	2	0	5939	6033	32129	32223	6.4e-38	165
Chr6|88976631-88983924	csi_circ_002525	Camellia sinensis	97.895	95	2	0	6021	6115	32129	32223	6.4e-38	165
Chr6|88976631-88983924	csi_circ_002525	Camellia sinensis	91.463	82	5	2	1175	1255	32143	32223	8.46e-22	111
Chr6|88976631-88983924	csi_circ_002525	Camellia sinensis	98.413	63	1	0	5930	5992	32161	32223	8.46e-22	111
Chr6|88976631-88983924	csi_circ_002525	Camellia sinensis	91.304	69	4	2	1284	1351	32129	32196	3.06e-16	93.5
Chr6|88976631-88983924	csi_circ_002525	Camellia sinensis	91.304	69	4	2	6062	6129	32129	32196	3.06e-16	93.5
Chr6|88976631-88983924	csi_circ_002984	Camellia sinensis	90.881	329	26	4	6408	6733	10446	10119	3.42e-120	438
Chr6|88976631-88983924	csi_circ_002983	Camellia sinensis	90.881	329	26	4	6408	6733	10446	10119	3.42e-120	438
Chr6|88976631-88983924	csi_circ_002982	Camellia sinensis	90.881	329	26	4	6408	6733	13231	12904	3.42e-120	438
Chr6|88976631-88983924	csi_circ_002981	Camellia sinensis	90.881	329	26	4	6408	6733	14362	14035	3.42e-120	438
Chr6|88976631-88983924	csi_circ_003071	Camellia sinensis	92.258	310	21	3	6430	6737	45499	45191	1.23e-119	436
Chr6|88976631-88983924	csi_circ_003068	Camellia sinensis	92.258	310	21	3	6430	6737	73322	73014	1.23e-119	436
Chr6|88976631-88983924	csi_circ_000870	Camellia sinensis	98.283	233	4	0	6021	6253	4434	4202	2.68e-111	409
Chr6|88976631-88983924	csi_circ_000870	Camellia sinensis	98.283	233	4	0	1243	1475	4434	4202	2.68e-111	409
Chr6|88976631-88983924	csi_circ_000870	Camellia sinensis	100	95	0	0	1202	1296	4434	4340	2.96e-41	176
Chr6|88976631-88983924	csi_circ_000870	Camellia sinensis	98.947	95	1	0	5939	6033	4434	4340	1.38e-39	171
Chr6|88976631-88983924	csi_circ_000870	Camellia sinensis	98.438	64	1	0	5929	5992	4403	4340	2.35e-22	113
Chr6|88976631-88983924	csi_circ_000870	Camellia sinensis	98.438	64	1	0	1192	1255	4403	4340	2.35e-22	113
Chr6|88976631-88983924	csi_circ_000870	Camellia sinensis	92.754	69	3	2	6062	6129	4434	4367	6.59e-18	99
Chr6|88976631-88983924	csi_circ_000870	Camellia sinensis	92.754	69	3	2	1284	1351	4434	4367	6.59e-18	99
Chr6|88976631-88983924	csi_circ_001706	Camellia sinensis	92.388	289	17	3	6408	6695	2273	2557	9.63e-111	407
Chr6|88976631-88983924	csi_circ_001706	Camellia sinensis	94.915	59	3	0	707	765	1918	1976	3.06e-16	93.5
Chr6|88976631-88983924	csi_circ_002251	Camellia sinensis	90	310	29	2	707	1015	3141	2833	1.61e-108	399
Chr6|88976631-88983924	csi_circ_001696	Camellia sinensis	97.034	236	6	1	6061	6296	4051	3817	2.09e-107	396
Chr6|88976631-88983924	csi_circ_001696	Camellia sinensis	97.414	232	5	1	1283	1514	4051	3821	7.5e-107	394
Chr6|88976631-88983924	csi_circ_001696	Camellia sinensis	91.429	70	4	2	5938	6006	4051	3983	8.52e-17	95.3
Chr6|88976631-88983924	csi_circ_001696	Camellia sinensis	91.429	70	4	2	1242	1310	4051	3983	8.52e-17	95.3
Chr6|88976631-88983924	csi_circ_001696	Camellia sinensis	91.429	70	4	2	1201	1269	4051	3983	8.52e-17	95.3
Chr6|88976631-88983924	csi_circ_001695	Camellia sinensis	97.034	236	6	1	6061	6296	4051	3817	2.09e-107	396
Chr6|88976631-88983924	csi_circ_001695	Camellia sinensis	97.414	232	5	1	1283	1514	4051	3821	7.5e-107	394
Chr6|88976631-88983924	csi_circ_001695	Camellia sinensis	91.429	70	4	2	5938	6006	4051	3983	8.52e-17	95.3
Chr6|88976631-88983924	csi_circ_001695	Camellia sinensis	91.429	70	4	2	1242	1310	4051	3983	8.52e-17	95.3
Chr6|88976631-88983924	csi_circ_001695	Camellia sinensis	91.429	70	4	2	1201	1269	4051	3983	8.52e-17	95.3
Chr6|88976631-88983924	csi_circ_001694	Camellia sinensis	97.034	236	6	1	6061	6296	4051	3817	2.09e-107	396
Chr6|88976631-88983924	csi_circ_001694	Camellia sinensis	97.414	232	5	1	1283	1514	4051	3821	7.5e-107	394
Chr6|88976631-88983924	csi_circ_001694	Camellia sinensis	91.429	70	4	2	5938	6006	4051	3983	8.52e-17	95.3
Chr6|88976631-88983924	csi_circ_001694	Camellia sinensis	91.429	70	4	2	1242	1310	4051	3983	8.52e-17	95.3
Chr6|88976631-88983924	csi_circ_001694	Camellia sinensis	91.429	70	4	2	1201	1269	4051	3983	8.52e-17	95.3
Chr6|88976631-88983924	csi_circ_001693	Camellia sinensis	97.034	236	6	1	6061	6296	5688	5454	2.09e-107	396
Chr6|88976631-88983924	csi_circ_001693	Camellia sinensis	97.414	232	5	1	1283	1514	5688	5458	7.5e-107	394
Chr6|88976631-88983924	csi_circ_001693	Camellia sinensis	91.429	70	4	2	5938	6006	5688	5620	8.52e-17	95.3
Chr6|88976631-88983924	csi_circ_001693	Camellia sinensis	91.429	70	4	2	1242	1310	5688	5620	8.52e-17	95.3
Chr6|88976631-88983924	csi_circ_001693	Camellia sinensis	91.429	70	4	2	1201	1269	5688	5620	8.52e-17	95.3
Chr6|88976631-88983924	csi_circ_000879	Camellia sinensis	93.925	214	12	1	5910	6122	4858	5071	3.59e-85	322
Chr6|88976631-88983924	csi_circ_000879	Camellia sinensis	96.078	153	6	0	1192	1344	4919	5071	1.72e-63	250
Chr6|88976631-88983924	csi_circ_000879	Camellia sinensis	90.374	187	14	4	1168	1351	4852	5037	2.87e-61	243
Chr6|88976631-88983924	csi_circ_000879	Camellia sinensis	94.521	146	8	0	5929	6074	4919	5064	2.9e-56	226
Chr6|88976631-88983924	csi_circ_000879	Camellia sinensis	94.643	112	5	1	1234	1345	4879	4989	3.83e-40	172
Chr6|88976631-88983924	csi_circ_000879	Camellia sinensis	94.643	112	5	1	6012	6123	4879	4989	3.83e-40	172
Chr6|88976631-88983924	csi_circ_000879	Camellia sinensis	95.238	105	5	0	1192	1296	4960	5064	1.78e-38	167
Chr6|88976631-88983924	csi_circ_000879	Camellia sinensis	96.875	64	2	0	1192	1255	5001	5064	1.09e-20	108
Chr6|88976631-88983924	csi_circ_000879	Camellia sinensis	96.875	64	2	0	5929	5992	5001	5064	1.09e-20	108
Chr6|88976631-88983924	csi_circ_000878	Camellia sinensis	93.925	214	12	1	5910	6122	5353	5566	3.59e-85	322
Chr6|88976631-88983924	csi_circ_000878	Camellia sinensis	96.078	153	6	0	1192	1344	5414	5566	1.72e-63	250
Chr6|88976631-88983924	csi_circ_000878	Camellia sinensis	90.374	187	14	4	1168	1351	5347	5532	2.87e-61	243
Chr6|88976631-88983924	csi_circ_000878	Camellia sinensis	94.521	146	8	0	5929	6074	5414	5559	2.9e-56	226
Chr6|88976631-88983924	csi_circ_000878	Camellia sinensis	94.643	112	5	1	1234	1345	5374	5484	3.83e-40	172
Chr6|88976631-88983924	csi_circ_000878	Camellia sinensis	94.643	112	5	1	6012	6123	5374	5484	3.83e-40	172
Chr6|88976631-88983924	csi_circ_000878	Camellia sinensis	95.238	105	5	0	1192	1296	5455	5559	1.78e-38	167
Chr6|88976631-88983924	csi_circ_000878	Camellia sinensis	96.875	64	2	0	1192	1255	5496	5559	1.09e-20	108
Chr6|88976631-88983924	csi_circ_000878	Camellia sinensis	96.875	64	2	0	5929	5992	5496	5559	1.09e-20	108
Chr6|88976631-88983924	csi_circ_002077	Camellia sinensis	90.222	225	21	1	703	926	4174	3950	2.81e-76	292
Chr6|88976631-88983924	csi_circ_002465	Camellia sinensis	98.561	139	2	0	5913	6051	6974	7112	2.22e-62	246
Chr6|88976631-88983924	csi_circ_002465	Camellia sinensis	97.842	139	3	0	1176	1314	6974	7112	1.03e-60	241
Chr6|88976631-88983924	csi_circ_002465	Camellia sinensis	95.935	123	5	0	5970	6092	6990	7112	1.75e-48	200
Chr6|88976631-88983924	csi_circ_002465	Camellia sinensis	96.19	105	4	0	1233	1337	6990	7094	3.83e-40	172
Chr6|88976631-88983924	csi_circ_002465	Camellia sinensis	96.154	104	4	0	6012	6115	6991	7094	1.38e-39	171
Chr6|88976631-88983924	csi_circ_002465	Camellia sinensis	96.341	82	3	0	1192	1273	7031	7112	5.02e-29	135
Chr6|88976631-88983924	csi_circ_002465	Camellia sinensis	96.341	82	3	0	5929	6010	7031	7112	5.02e-29	135
Chr6|88976631-88983924	csi_circ_002465	Camellia sinensis	91.139	79	5	2	1274	1351	6990	7067	3.94e-20	106
Chr6|88976631-88983924	csi_circ_002465	Camellia sinensis	91.139	79	5	2	6052	6129	6990	7067	3.94e-20	106
Chr6|88976631-88983924	csi_circ_000081	Camellia sinensis	96.183	131	0	3	6163	6292	12784	12658	2.92e-51	209
Chr6|88976631-88983924	csi_circ_000081	Camellia sinensis	96.183	131	0	3	1385	1514	12784	12658	2.92e-51	209
Chr6|88976631-88983924	csi_circ_000080	Camellia sinensis	96.183	131	0	3	6163	6292	20838	20712	2.92e-51	209
Chr6|88976631-88983924	csi_circ_000080	Camellia sinensis	96.183	131	0	3	1385	1514	20838	20712	2.92e-51	209
Chr6|88976631-88983924	csi_circ_000079	Camellia sinensis	96.183	131	0	3	6163	6292	24639	24513	2.92e-51	209
Chr6|88976631-88983924	csi_circ_000079	Camellia sinensis	96.183	131	0	3	1385	1514	24639	24513	2.92e-51	209
Chr6|88976631-88983924	csi_circ_000078	Camellia sinensis	96.183	131	0	3	6163	6292	32947	32821	2.92e-51	209
Chr6|88976631-88983924	csi_circ_000078	Camellia sinensis	96.183	131	0	3	1385	1514	32947	32821	2.92e-51	209
Chr6|88976631-88983924	csi_circ_000077	Camellia sinensis	96.183	131	0	3	6163	6292	33291	33165	2.92e-51	209
Chr6|88976631-88983924	csi_circ_000077	Camellia sinensis	96.183	131	0	3	1385	1514	33291	33165	2.92e-51	209
Chr6|88976631-88983924	csi_circ_000076	Camellia sinensis	96.183	131	0	3	6163	6292	33543	33417	2.92e-51	209
Chr6|88976631-88983924	csi_circ_000076	Camellia sinensis	96.183	131	0	3	1385	1514	33543	33417	2.92e-51	209
Chr6|88976631-88983924	csi_circ_000075	Camellia sinensis	96.183	131	0	3	6163	6292	47996	47870	2.92e-51	209
Chr6|88976631-88983924	csi_circ_000075	Camellia sinensis	96.183	131	0	3	1385	1514	47996	47870	2.92e-51	209
Chr6|88976631-88983924	csi_circ_000527	Camellia sinensis	96.117	103	2	2	1224	1324	1154	1052	1.78e-38	167
Chr6|88976631-88983924	csi_circ_000527	Camellia sinensis	95.146	103	3	2	6002	6102	1154	1052	8.28e-37	161
Chr6|88976631-88983924	csi_circ_000527	Camellia sinensis	97.826	92	0	2	1192	1281	1145	1054	1.07e-35	158
Chr6|88976631-88983924	csi_circ_000527	Camellia sinensis	96.739	92	1	2	5929	6018	1145	1054	4.98e-34	152
Chr6|88976631-88983924	csi_circ_000527	Camellia sinensis	92.045	88	5	2	6043	6129	1154	1068	3.91e-25	122
Chr6|88976631-88983924	csi_circ_000527	Camellia sinensis	92.045	88	5	2	1265	1351	1154	1068	3.91e-25	122
Chr6|88976631-88983924	csi_circ_000527	Camellia sinensis	94.118	51	1	2	5929	5977	1104	1054	3.09e-11	76.8
Chr6|88976631-88983924	csi_circ_000527	Camellia sinensis	94.118	51	1	2	1192	1240	1104	1054	3.09e-11	76.8
Chr6|88976631-88983924	csi_circ_002234	Camellia sinensis	91.597	119	6	4	730	847	22159	22274	8.28e-37	161
Chr6|88976631-88983924	csi_circ_000682	Camellia sinensis	95.652	92	4	0	707	798	14800	14709	6.45e-33	148
Chr6|88976631-88983924	csi_circ_000681	Camellia sinensis	95.652	92	4	0	707	798	14800	14709	6.45e-33	148
Chr6|88976631-88983924	csi_circ_001224	Camellia sinensis	96.875	64	1	1	1175	1237	51589	51526	3.94e-20	106
Chr6|88976631-88983924	csi_circ_001224	Camellia sinensis	96.825	63	1	1	5913	5974	51588	51526	1.42e-19	104
Chr6|88976631-88983924	csi_circ_001224	Camellia sinensis	97.778	45	1	0	6053	6097	51570	51526	8.58e-12	78.7
Chr6|88976631-88983924	csi_circ_001224	Camellia sinensis	97.778	45	1	0	1275	1319	51570	51526	8.58e-12	78.7
Chr6|88976631-88983924	csi_circ_001224	Camellia sinensis	97.778	45	1	0	1234	1278	51570	51526	8.58e-12	78.7
Chr6|88976631-88983924	csi_circ_002047	Camellia sinensis	96	50	1	1	5913	5961	2167	2118	2.39e-12	80.5
Chr6|88976631-88983924	csi_circ_002047	Camellia sinensis	96	50	1	1	1176	1224	2167	2118	2.39e-12	80.5
Chr6|88976631-88983924	csa_circ_003989	Camellia sinensis	92	50	4	0	4931	4980	2662	2613	1.44e-09	71.3
Chr3|25145594-25149490	csi_circ_000015	Camellia sinensis	98.084	261	4	1	3185	3445	20785	20526	6.5e-125	453
Chr3|25145594-25149490	csi_circ_000015	Camellia sinensis	97.692	260	6	0	1382	1641	20526	20785	3.02e-123	448
Chr3|25145594-25149490	csi_circ_000015	Camellia sinensis	98.104	211	4	0	3235	3445	21515	21725	2.42e-99	368
Chr3|25145594-25149490	csi_circ_000015	Camellia sinensis	97.619	210	5	0	1382	1591	21725	21516	4.05e-97	361
Chr3|25145594-25149490	csi_circ_000794	Camellia sinensis	93.782	193	11	1	1378	1570	10026	9835	1.94e-75	289
Chr3|25145594-25149490	csi_circ_000794	Camellia sinensis	94.18	189	11	0	3257	3445	9835	10023	1.94e-75	289
Chr3|25145594-25149490	csi_circ_000793	Camellia sinensis	93.782	193	11	1	1378	1570	14538	14347	1.94e-75	289
Chr3|25145594-25149490	csi_circ_000793	Camellia sinensis	94.18	189	11	0	3257	3445	14347	14535	1.94e-75	289
Chr1|63820152-63822178	csi_circ_001473	Camellia sinensis	99.553	1567	4	2	1	1565	1773	208	0	2852
Chr1|63820152-63822178	csi_circ_001473	Camellia sinensis	100	210	0	0	1818	2027	210	1	9.6e-106	388
Chr1|63820152-63822178	csi_circ_002715	Camellia sinensis	92.742	248	18	0	1569	1816	13663	13910	7.53e-97	359
Chr1|63820152-63822178	csi_circ_002796	Camellia sinensis	91.532	248	14	2	1569	1816	16309	16549	1.27e-89	335
Chr1|63820152-63822178	csi_circ_003076	Camellia sinensis	97.561	41	1	0	1776	1816	7138	7178	3.95e-10	71.3
Chr1|63820152-63822178	csi_circ_003075	Camellia sinensis	97.561	41	1	0	1776	1816	7138	7178	3.95e-10	71.3
Chr1|177294398-177295533	csi_circ_002374	Camellia sinensis	99.912	1135	1	0	2	1136	1	1135	0	2091
Chr1|180762669-180767705	csi_circ_000582	Camellia sinensis	96.346	301	10	1	3222	3521	1536	1836	4.96e-137	494
Chr1|180762669-180767705	csi_circ_000198	Camellia sinensis	91.489	47	4	0	3325	3371	8279	8233	4.61e-08	65.8
Chr1|180762669-180767705	csi_circ_000233	Camellia sinensis	96.96	329	1	7	1911	2237	2384	2705	4.85e-152	544
Chr1|180762669-180767705	csi_circ_000969	Camellia sinensis	91.618	346	29	0	2491	2836	14549	14894	1.39e-132	479
Chr1|180762669-180767705	csi_circ_000140	Camellia sinensis	90.56	339	32	0	2498	2836	6831	6493	1.09e-123	449
Chr1|180762669-180767705	csi_circ_000139	Camellia sinensis	90.56	339	32	0	2498	2836	6831	6493	1.09e-123	449
Chr1|180762669-180767705	csi_circ_000425	Camellia sinensis	91.615	322	13	1	3470	3777	5322	5643	1.1e-118	433
Chr1|180762669-180767705	csi_circ_002581	Camellia sinensis	92.832	279	18	2	3148	3424	37682	37960	8.59e-110	403
Chr1|180762669-180767705	csi_circ_002581	Camellia sinensis	91.045	67	6	0	3482	3548	52510	52576	7.6e-16	91.6
Chr1|180762669-180767705	csi_circ_002581	Camellia sinensis	95.745	47	1	1	3462	3508	52559	52604	7.65e-11	75
Chr1|180762669-180767705	csi_circ_003066	Camellia sinensis	91.438	292	10	6	3601	3891	856	1133	8.65e-105	387
Chr1|180762669-180767705	csi_circ_002984	Camellia sinensis	97.222	36	1	0	3473	3508	6345	6380	5.96e-07	62.1
Chr1|180762669-180767705	csi_circ_002983	Camellia sinensis	97.222	36	1	0	3473	3508	6345	6380	5.96e-07	62.1
Chr1|180762669-180767705	csi_circ_002982	Camellia sinensis	97.222	36	1	0	3473	3508	9130	9165	5.96e-07	62.1
Chr1|180762669-180767705	csi_circ_002981	Camellia sinensis	97.222	36	1	0	3473	3508	10261	10296	5.96e-07	62.1
Chr1|180762669-180767705	csi_circ_002356	Camellia sinensis	92.607	257	11	8	3638	3891	26070	26321	1.46e-97	363
Chr1|180762669-180767705	csi_circ_002355	Camellia sinensis	92.607	257	11	8	3638	3891	28210	28461	1.46e-97	363
Chr1|180762669-180767705	csi_circ_002354	Camellia sinensis	92.607	257	11	8	3638	3891	28255	28506	1.46e-97	363
Chr1|180762669-180767705	csi_circ_002353	Camellia sinensis	92.607	257	11	8	3638	3891	28255	28506	1.46e-97	363
Chr1|180762669-180767705	csi_circ_002322	Camellia sinensis	90.514	253	14	9	3601	3849	11172	10926	1.91e-86	326
Chr1|180762669-180767705	csi_circ_002321	Camellia sinensis	90.514	253	14	9	3601	3849	11172	10926	1.91e-86	326
Chr1|180762669-180767705	csi_circ_000870	Camellia sinensis	94.313	211	9	3	972	1182	1288	1495	8.9e-85	320
Chr1|180762669-180767705	csi_circ_001580	Camellia sinensis	93.458	214	14	0	3193	3406	32468	32681	3.2e-84	318
Chr1|180762669-180767705	csi_circ_000559	Camellia sinensis	95.556	90	3	1	3788	3877	890	978	2.07e-31	143
Chr1|180762669-180767705	csi_circ_002929	Camellia sinensis	90.909	143	12	1	3470	3612	14060	14201	7.28e-46	191
Chr1|180762669-180767705	csi_circ_000295	Camellia sinensis	91.441	222	13	5	891	1110	3135	2918	1.16e-78	300
Chr1|180762669-180767705	csi_circ_000294	Camellia sinensis	91.441	222	13	5	891	1110	7535	7318	1.16e-78	300
Chr1|180762669-180767705	stu_circ_001574	Solanum tuberosum	92	50	3	1	1677	1725	3919448	3919497	3.56e-09	69.4
Chr1|180762669-180767705	ath_circ_001242	Arabidopsis thaliana	94.737	38	2	0	1375	1412	2	39	2.14e-06	60.2
Chr1|180762669-180767705	csi_circ_002105	Camellia sinensis	90.58	138	8	4	3668	3800	14121	13984	5.67e-42	178
Chr1|180762669-180767705	csi_circ_002796	Camellia sinensis	91.27	126	9	2	974	1099	29832	29955	9.49e-40	171
Chr1|180762669-180767705	csi_circ_002254	Camellia sinensis	96.939	98	3	0	3237	3334	3637	3540	4.41e-38	165
Chr1|180762669-180767705	csi_circ_001168	Camellia sinensis	91.27	126	4	7	3769	3891	4013	4134	4.41e-38	165
Chr1|180762669-180767705	csi_circ_000951	Camellia sinensis	91.27	126	4	7	3769	3891	3495	3616	4.41e-38	165
Chr1|180762669-180767705	csi_circ_000950	Camellia sinensis	91.27	126	4	7	3769	3891	7431	7552	4.41e-38	165
Chr1|180762669-180767705	csi_circ_000403	Camellia sinensis	98.901	91	1	0	3476	3566	23983	24073	1.59e-37	163
Chr1|180762669-180767705	csi_circ_000402	Camellia sinensis	98.901	91	1	0	3476	3566	24206	24296	1.59e-37	163
Chr1|180762669-180767705	csi_circ_000893	Camellia sinensis	90.476	126	5	7	3769	3891	6304	6425	2.05e-36	159
Chr1|180762669-180767705	csi_circ_002089	Camellia sinensis	97.778	45	1	0	3482	3526	5714	5758	5.92e-12	78.7
Chr1|180762669-180767705	csi_circ_000637	Camellia sinensis	92.793	111	4	4	3769	3877	1428	1536	7.39e-36	158
Chr1|180762669-180767705	csi_circ_003108	Camellia sinensis	92.381	105	4	4	3788	3891	785	886	1.6e-32	147
Chr1|180762669-180767705	csi_circ_003108	Camellia sinensis	93.939	99	3	3	3768	3864	3960	4057	1.6e-32	147
Chr1|180762669-180767705	csi_circ_002436	Camellia sinensis	92.381	105	4	4	3788	3891	2891	2790	1.6e-32	147
Chr1|180762669-180767705	csi_circ_001258	Camellia sinensis	91.429	105	4	5	3788	3891	1276	1176	2.68e-30	139
Chr1|180762669-180767705	csi_circ_001257	Camellia sinensis	91.429	105	4	5	3788	3891	2655	2555	2.68e-30	139
Chr1|180762669-180767705	csi_circ_002517	Camellia sinensis	95.238	84	1	3	3768	3849	1221	1139	1.61e-27	130
Chr1|180762669-180767705	csi_circ_000699	Camellia sinensis	95.181	83	1	3	3769	3849	4111	4030	5.79e-27	128
Chr1|180762669-180767705	csi_circ_002335	Camellia sinensis	97.143	70	2	0	3788	3857	1072	1141	3.49e-24	119
Chr1|180762669-180767705	csi_circ_000952	Camellia sinensis	100	64	0	0	3363	3426	1823	1886	3.49e-24	119
Chr1|180762669-180767705	csi_circ_000952	Camellia sinensis	96.491	57	0	1	3316	3372	1834	1888	2.11e-16	93.5
Chr1|180762669-180767705	csi_circ_000429	Camellia sinensis	98.387	62	1	0	3788	3849	8966	8905	2.1e-21	110
Chr1|180762669-180767705	csi_circ_001074	Camellia sinensis	98	50	1	0	4043	4092	20301	20252	9.83e-15	87.9
Chr1|180762669-180767705	csi_circ_002136	Camellia sinensis	93.056	72	5	0	3470	3541	2584	2655	2.71e-20	106
Chr1|180762669-180767705	csi_circ_002588	Camellia sinensis	95.918	49	1	1	4043	4091	1136	1089	5.92e-12	78.7
Chr1|180762669-180767705	csi_circ_002588	Camellia sinensis	95.918	49	1	1	934	982	1136	1089	5.92e-12	78.7
Chr1|180762669-180767705	csi_circ_001749	Camellia sinensis	92.857	56	1	3	3768	3821	387	441	5.92e-12	78.7
Chr1|180762669-180767705	csi_circ_002465	Camellia sinensis	97.727	44	1	0	3788	3831	4528	4485	2.13e-11	76.8
Chr1|180762669-180767705	sly_circ_003458	Camellia sinensis	94	50	2	1	1677	1725	1635	1586	7.65e-11	75
Chr1|180762669-180767705	csi_circ_001129	Camellia sinensis	97.561	41	1	0	2196	2236	2479	2519	9.9e-10	71.3
Chr1|180762669-180767705	ath_circ_001241	Camellia sinensis	94.737	38	2	0	1375	1412	2	39	2.14e-06	60.2
Chr10|89694868-89698291	csi_circ_003036	Camellia sinensis	96.351	1014	26	1	606	1608	728	1741	0	1657
Chr10|89694868-89698291	csi_circ_003036	Camellia sinensis	95.361	776	15	4	2055	2829	2041	2796	0	1214
Chr10|89694868-89698291	csi_circ_003036	Camellia sinensis	98.81	588	7	0	2837	3424	2780	3367	0	1048
Chr10|89694868-89698291	csi_circ_003036	Camellia sinensis	96.87	607	8	2	2	608	1	596	0	1005
Chr10|89694868-89698291	csi_circ_003035	Camellia sinensis	96.351	1014	26	1	606	1608	728	1741	0	1657
Chr10|89694868-89698291	csi_circ_003035	Camellia sinensis	95.361	776	15	4	2055	2829	2041	2796	0	1214
Chr10|89694868-89698291	csi_circ_003035	Camellia sinensis	98.81	588	7	0	2837	3424	2780	3367	0	1048
Chr10|89694868-89698291	csi_circ_003035	Camellia sinensis	96.87	607	8	2	2	608	1	596	0	1005
Chr10|89694868-89698291	csi_circ_003034	Camellia sinensis	99.291	282	2	0	1	282	1	282	3.34e-142	510
Chr10|89694868-89698291	csi_circ_002026	Camellia sinensis	91.143	350	27	3	2062	2407	3267	2918	1.57e-130	472
Chr10|89694868-89698291	csi_circ_002026	Camellia sinensis	93.863	277	9	2	1736	2004	3541	3265	3.48e-112	411
Chr10|89694868-89698291	csi_circ_000558	Camellia sinensis	92.857	70	5	0	2338	2407	6491	6422	2.38e-19	102
Chr10|89694868-89698291	csi_circ_000557	Camellia sinensis	92.857	70	5	0	2338	2407	41453	41384	2.38e-19	102
Chr11|82163723-82165704	csi_circ_000553	Camellia sinensis	97.141	1994	19	4	2	1982	1	1969	0	3332
Chr11|121352380-121353540	csi_circ_000581	Camellia sinensis	99.828	1160	2	0	2	1161	1	1160	0	2132
Chr12|3207315-3207546	csi_circ_001650	Camellia sinensis	99.134	231	2	0	1	231	231	1	4.55e-115	416
Chr13|61242507-61242917	csi_circ_002885	Camellia sinensis	98.786	412	2	3	2	411	1	411	0	730
Chr13|64551052-64555648	csi_circ_001182	Camellia sinensis	100	48	0	0	1662	1709	5955	5908	2.49e-15	89.8
Chr13|64551052-64555648	csi_circ_001182	Camellia sinensis	97.872	47	1	0	1662	1708	6002	6048	4.17e-13	82.4
Chr13|64551052-64555648	csi_circ_001181	Camellia sinensis	100	48	0	0	1662	1709	5958	5911	2.49e-15	89.8
Chr13|64551052-64555648	csi_circ_001181	Camellia sinensis	97.872	47	1	0	1662	1708	6005	6051	4.17e-13	82.4
Chr13|64551052-64555648	csi_circ_001180	Camellia sinensis	100	48	0	0	1662	1709	5958	5911	2.49e-15	89.8
Chr13|64551052-64555648	csi_circ_001180	Camellia sinensis	97.872	47	1	0	1662	1708	6005	6051	4.17e-13	82.4
Chr13|64551052-64555648	csi_circ_001535	Camellia sinensis	100	48	0	0	1662	1709	793	840	2.49e-15	89.8
Chr13|64551052-64555648	csi_circ_001535	Camellia sinensis	97.872	47	1	0	1662	1708	746	700	4.17e-13	82.4
Chr13|64551052-64555648	csi_circ_001534	Camellia sinensis	100	48	0	0	1662	1709	14915	14962	2.49e-15	89.8
Chr13|64551052-64555648	csi_circ_001534	Camellia sinensis	97.872	47	1	0	1662	1708	14868	14822	4.17e-13	82.4
Chr13|64551052-64555648	csi_circ_001533	Camellia sinensis	100	48	0	0	1662	1709	16250	16297	2.49e-15	89.8
Chr13|64551052-64555648	csi_circ_001533	Camellia sinensis	97.872	47	1	0	1662	1708	16203	16157	4.17e-13	82.4
Chr13|64551052-64555648	csi_circ_000745	Camellia sinensis	96.491	57	2	0	1607	1663	23070	23014	5.36e-17	95.3
Chr13|64551052-64555648	csi_circ_000745	Camellia sinensis	100	47	0	0	1662	1708	23014	23060	8.97e-15	87.9
Chr13|64551052-64555648	csi_circ_000745	Camellia sinensis	92.727	55	2	2	1707	1760	23014	23067	5.4e-12	78.7
Chr13|64551052-64555648	csi_circ_000744	Camellia sinensis	96.491	57	2	0	1607	1663	23070	23014	5.36e-17	95.3
Chr13|64551052-64555648	csi_circ_000744	Camellia sinensis	100	47	0	0	1662	1708	23014	23060	8.97e-15	87.9
Chr13|64551052-64555648	csi_circ_000744	Camellia sinensis	92.727	55	2	2	1707	1760	23014	23067	5.4e-12	78.7
Chr13|64551052-64555648	csi_circ_000743	Camellia sinensis	96.491	57	2	0	1607	1663	80320	80264	5.36e-17	95.3
Chr13|64551052-64555648	csi_circ_000743	Camellia sinensis	100	47	0	0	1662	1708	80264	80310	8.97e-15	87.9
Chr13|64551052-64555648	csi_circ_000743	Camellia sinensis	92.727	55	2	2	1707	1760	80264	80317	5.4e-12	78.7
Chr13|64551052-64555648	csi_circ_000742	Camellia sinensis	96.491	57	2	0	1607	1663	80662	80606	5.36e-17	95.3
Chr13|64551052-64555648	csi_circ_000742	Camellia sinensis	100	47	0	0	1662	1708	80606	80652	8.97e-15	87.9
Chr13|64551052-64555648	csi_circ_000742	Camellia sinensis	92.727	55	2	2	1707	1760	80606	80659	5.4e-12	78.7
Chr13|64551052-64555648	csi_circ_002607	Camellia sinensis	95.745	47	1	1	1662	1708	5725	5770	6.98e-11	75
Chr13|64551052-64555648	csi_circ_002606	Camellia sinensis	95.745	47	1	1	1662	1708	6359	6404	6.98e-11	75
Chr2|107126931-107131719	csi_circ_002187	Camellia sinensis	98.607	4809	40	10	1	4788	4803	1	0	8484
Chr2|107126931-107131719	csi_circ_002187	Camellia sinensis	93.333	75	3	1	2100	2172	2778	2704	1.99e-21	110
Chr2|107126931-107131719	csi_circ_002187	Camellia sinensis	91.667	72	6	0	2026	2097	2706	2635	1.2e-18	100
Chr13|132770614-132774052	csi_circ_001812	Camellia sinensis	99.276	3453	6	5	1	3438	3449	1	0	6220
Chr13|132770614-132774052	csi_circ_001258	Camellia sinensis	90.488	389	20	10	1812	2184	12522	12135	2.61e-138	497
Chr13|132770614-132774052	csi_circ_000893	Camellia sinensis	91.749	303	9	5	1893	2181	31019	30719	4.52e-111	407
Chr13|132770614-132774052	csi_circ_000805	Camellia sinensis	95.699	93	4	0	3347	3439	20832	20740	8.42e-34	150
Chr1|62314573-62316984	csi_circ_001095	Camellia sinensis	99.586	2415	3	3	1	2412	2884	474	0	4397
Chr10|97995256-97996316	csi_circ_002755	Camellia sinensis	97.351	755	15	2	1	755	935	1684	0	1279
Chr10|97995256-97996316	csi_circ_002755	Camellia sinensis	98.861	439	5	0	623	1061	1686	2124	0	784
Chr14|78733401-78734892	csi_circ_001017	Camellia sinensis	98.734	79	1	0	1070	1148	281	359	2.17e-31	141
Chr14|78733401-78734892	csi_circ_001016	Camellia sinensis	98.734	79	1	0	1070	1148	281	359	2.17e-31	141
Chr14|78733401-78734892	csi_circ_001013	Camellia sinensis	98.734	79	1	0	1070	1148	370	448	2.17e-31	141
Chr14|78733401-78734892	csi_circ_001012	Camellia sinensis	98.734	79	1	0	1070	1148	411	489	2.17e-31	141
Chr14|78733401-78734892	csi_circ_001012	Camellia sinensis	100	45	0	0	1104	1148	1	45	3.72e-14	84.2
Chr14|78733401-78734892	csi_circ_001011	Camellia sinensis	98.734	79	1	0	1070	1148	411	489	2.17e-31	141
Chr14|78733401-78734892	csi_circ_001011	Camellia sinensis	100	45	0	0	1104	1148	1	45	3.72e-14	84.2
Chr14|78733401-78734892	csi_circ_001010	Camellia sinensis	98.734	79	1	0	1070	1148	149	227	2.17e-31	141
Chr14|78733401-78734892	csi_circ_001010	Camellia sinensis	98.734	79	1	0	1070	1148	593	671	2.17e-31	141
Chr14|78733401-78734892	csi_circ_001009	Camellia sinensis	98.734	79	1	0	1070	1148	161	239	2.17e-31	141
Chr14|78733401-78734892	csi_circ_001009	Camellia sinensis	98.734	79	1	0	1070	1148	605	683	2.17e-31	141
Chr14|78733401-78734892	csi_circ_001008	Camellia sinensis	98.734	79	1	0	1070	1148	161	239	2.17e-31	141
Chr14|78733401-78734892	csi_circ_001006	Camellia sinensis	98.734	79	1	0	1070	1148	430	508	2.17e-31	141
Chr14|78733401-78734892	csi_circ_001020	Camellia sinensis	100	45	0	0	1104	1148	1	45	3.72e-14	84.2
Chr14|78733401-78734892	csi_circ_001019	Camellia sinensis	100	45	0	0	1104	1148	1	45	3.72e-14	84.2
Chr14|78733401-78734892	csi_circ_001018	Camellia sinensis	100	45	0	0	1104	1148	1	45	3.72e-14	84.2
Chr2|171192644-171193279	csi_circ_000877	Camellia sinensis	99.843	635	1	0	1	635	635	1	0	1168
Chr3|122246726-122249977	csi_circ_002502	Camellia sinensis	99.539	3251	14	1	2	3252	1	3250	0	5919
Chr3|122246726-122249977	csi_circ_001073	Camellia sinensis	95.219	251	11	1	796	1045	14782	15032	9.25e-108	396
Chr3|122246726-122249977	csi_circ_001073	Camellia sinensis	92.565	269	15	1	64	327	14502	14770	2.59e-103	381
Chr3|122246726-122249977	csi_circ_001072	Camellia sinensis	95.219	251	11	1	796	1045	18405	18655	9.25e-108	396
Chr3|122246726-122249977	csi_circ_001072	Camellia sinensis	92.565	269	15	1	64	327	18125	18393	2.59e-103	381
Chr3|122246726-122249977	sly_circ_003089	Solanum lycopersicum	91.026	78	6	1	3175	3252	4835	4911	6.28e-20	104
Chr3|122246726-122249977	sly_circ_003088	Solanum lycopersicum	91.026	78	6	1	3175	3252	4836	4912	6.28e-20	104
Chr6|52554592-52555466	csi_circ_001745	Camellia sinensis	97.203	143	4	0	733	875	4965	4823	3.36e-62	243
Chr2|84104572-84105093	csi_circ_002333	Camellia sinensis	100	521	0	0	2	522	1	521	0	963
Chr3|181755866-181758182	csi_circ_001270	Camellia sinensis	99.325	1777	10	1	1	1777	2472	698	0	3214
Chr3|181755866-181758182	csi_circ_001270	Camellia sinensis	99.45	545	2	1	1772	2316	544	1	0	989
Chr4|88783182-88784541	csi_circ_001406	Camellia sinensis	98.762	1373	3	2	2	1360	1	1373	0	2429
Contig627|618067-618941	csi_circ_000847	Camellia sinensis	99.657	874	3	0	2	875	1	874	0	1598
Contig1100|181491-186129	csi_circ_001479	Camellia sinensis	99.271	4663	10	3	1	4639	1	4663	0	8401
Contig989|164131-170243	csi_circ_001948	Camellia sinensis	90.196	51	5	0	2841	2891	13339	13289	1.56e-08	67.6
Contig989|164131-170243	csi_circ_001948	Camellia sinensis	90	50	5	0	2953	3002	13339	13290	5.6e-08	65.8
Contig989|164131-170243	csi_circ_000198	Camellia sinensis	93.633	534	29	3	1986	2516	9417	8886	0	793
Contig989|164131-170243	csi_circ_001235	Camellia sinensis	92.57	323	22	1	2842	3164	7768	8088	1.7e-127	462
Contig989|164131-170243	csi_circ_001235	Camellia sinensis	90.604	149	13	1	2722	2870	7817	7964	1.9e-47	196
Contig989|164131-170243	csi_circ_001235	Camellia sinensis	94.118	85	5	0	2954	3038	7768	7852	1.96e-27	130
Contig989|164131-170243	csi_circ_001235	Camellia sinensis	92.157	51	3	1	2663	2713	7668	7717	1.2e-09	71.3
Contig989|164131-170243	csi_circ_001234	Camellia sinensis	92.57	323	22	1	2842	3164	7784	8104	1.7e-127	462
Contig989|164131-170243	csi_circ_001234	Camellia sinensis	90.604	149	13	1	2722	2870	7833	7980	1.9e-47	196
Contig989|164131-170243	csi_circ_001234	Camellia sinensis	94.118	85	5	0	2954	3038	7784	7868	1.96e-27	130
Contig989|164131-170243	csi_circ_001234	Camellia sinensis	92.157	51	3	1	2663	2713	7684	7733	1.2e-09	71.3
Contig989|164131-170243	csi_circ_000582	Camellia sinensis	96.454	141	5	0	2842	2982	1636	1776	1.45e-58	233
Contig989|164131-170243	csi_circ_000582	Camellia sinensis	90.278	144	14	0	2783	2926	1633	1776	3.18e-45	189
Contig989|164131-170243	csi_circ_000582	Camellia sinensis	92.157	51	3	1	2663	2713	1536	1585	1.2e-09	71.3
Contig989|164131-170243	csi_circ_002581	Camellia sinensis	96.476	227	8	0	2305	2531	37302	37528	2.28e-101	375
Contig989|164131-170243	csi_circ_002581	Camellia sinensis	96.377	138	4	1	2576	2713	37633	37769	2.43e-56	226
Contig989|164131-170243	csi_circ_002581	Camellia sinensis	94.231	104	5	1	2842	2944	37857	37960	8.97e-36	158
Contig989|164131-170243	csi_circ_002581	Camellia sinensis	92.523	107	7	1	2783	2888	37854	37960	4.18e-34	152
Contig989|164131-170243	csi_circ_002581	Camellia sinensis	92.523	107	7	1	2895	3000	37854	37960	4.18e-34	152
Contig989|164131-170243	csi_circ_002581	Camellia sinensis	94.118	85	5	0	2954	3038	37857	37941	1.96e-27	130
Contig989|164131-170243	csi_circ_002581	Camellia sinensis	95.385	65	3	0	3105	3169	52510	52574	1.19e-19	104
[truncated: 17,816 more rows]

## Sheet: Table S7
Supplementary Table S7. Expression levels of circRNAs in tea plants under different low temperatures (RPB:junction reads per billion clean reads)
[truncated: 2,703 more rows]

[truncated: 11 more sheets: Table S8, Table S9, Table S10, Table S11, Table S12, Table S13, Table S14, Table S15, Table S16, Table S17, Table S18]
